# Supplementary material for: Complete Circular Genome Sequence and Temperature Independent Adaptation to Anaerobiosis of Listeria weihenstephanensis DSM 24698
Source: Front Microbiol. 2017 Sep 1;8:1672. doi: 10.3389/fmicb.2017.01672 (PMC5585140; doi:10.3389/fmicb.2017.01672)
Supplement: Supplementary file 1 [file Table1.XLSX]

## Sheet: Table S1
Table S1: Complete list of L. weihenstephanensis genes assigned to COGs
function group	function code	COG ID	functional category	gene tag	gene	description	cog_evalue
Information storage and processing	J	COG0012	Translation, ribosomal structure and biogenesis	UE46_00155	-	GTP-binding protein	0
Information storage and processing	J	COG0172	Translation, ribosomal structure and biogenesis	UE46_00450	-	seryl-tRNA synthetase	0
Information storage and processing	J	COG1825	Translation, ribosomal structure and biogenesis	UE46_00980	-	50S ribosomal protein L25	8.95679e-28
Information storage and processing	J	COG0193	Translation, ribosomal structure and biogenesis	UE46_01270	-	peptidyl-tRNA hydrolase	2.62505e-92
Information storage and processing	J	COG1188	Translation, ribosomal structure and biogenesis	UE46_01285	-	hypothetical protein	1.48898e-23
Information storage and processing	J	COG1098	Translation, ribosomal structure and biogenesis	UE46_01340	-	hypothetical protein	1.55823e-52
Information storage and processing	J	COG0042	Translation, ribosomal structure and biogenesis	UE46_01405	-	tRNA-dihydrouridine synthase	1.51509e-111
Information storage and processing	J	COG1190	Translation, ribosomal structure and biogenesis	UE46_01410	-	lysyl-tRNA synthetase	0
Information storage and processing	J	COG0008	Translation, ribosomal structure and biogenesis	UE46_01550	-	glutamyl-tRNA synthetase	2.51238e-172
Information storage and processing	J	COG0215	Translation, ribosomal structure and biogenesis	UE46_01565	-	cysteine--tRNA ligase	0
Information storage and processing	J	COG0566	Translation, ribosomal structure and biogenesis	UE46_01575	-	hypothetical protein	2.65138e-82
Information storage and processing	J	COG0080	Translation, ribosomal structure and biogenesis	UE46_01605	-	50S ribosomal protein L11	6.57552e-69
Information storage and processing	J	COG0081	Translation, ribosomal structure and biogenesis	UE46_01610	-	50S ribosomal protein L1	6.43192e-102
Information storage and processing	J	COG0244	Translation, ribosomal structure and biogenesis	UE46_01615	-	50S ribosomal protein L10	1.43399e-50
Information storage and processing	J	COG0222	Translation, ribosomal structure and biogenesis	UE46_01620	rplL	50S ribosomal protein L7/L12	2.61007e-30
Information storage and processing	J	COG2813	Translation, ribosomal structure and biogenesis	UE46_01625	-	16S rRNA methyltransferase	3.19566e-70
Information storage and processing	J	COG0048	Translation, ribosomal structure and biogenesis	UE46_01660	-	30S ribosomal protein S12	5.3369e-63
Information storage and processing	J	COG0049	Translation, ribosomal structure and biogenesis	UE46_01665	-	30S ribosomal protein S7	5.67499e-74
Information storage and processing	J	COG0480	Translation, ribosomal structure and biogenesis	UE46_01670	fusA	elongation factor G	0
Information storage and processing	J	COG0050	Translation, ribosomal structure and biogenesis	UE46_01675	tuf	elongation factor Tu	0
Information storage and processing	J	COG0051	Translation, ribosomal structure and biogenesis	UE46_01720	-	30S ribosomal protein S10	2.34566e-50
Information storage and processing	J	COG0087	Translation, ribosomal structure and biogenesis	UE46_01725	-	50S ribosomal protein L3	2.44154e-92
Information storage and processing	J	COG0088	Translation, ribosomal structure and biogenesis	UE46_01730	-	50S ribosomal protein L4	2.7347e-80
Information storage and processing	J	COG0089	Translation, ribosomal structure and biogenesis	UE46_01735	-	50S ribosomal protein L23	4.90041e-23
Information storage and processing	J	COG0090	Translation, ribosomal structure and biogenesis	UE46_01740	rplB	50S ribosomal protein L2	1.02277e-148
Information storage and processing	J	COG0185	Translation, ribosomal structure and biogenesis	UE46_01745	-	30S ribosomal protein S19	8.90912e-49
Information storage and processing	J	COG0091	Translation, ribosomal structure and biogenesis	UE46_01750	-	50S ribosomal protein L22	1.76137e-45
Information storage and processing	J	COG0092	Translation, ribosomal structure and biogenesis	UE46_01755	-	30S ribosomal protein S3	1.10641e-97
Information storage and processing	J	COG0197	Translation, ribosomal structure and biogenesis	UE46_01760	-	50S ribosomal protein L16	8.86954e-62
Information storage and processing	J	COG0186	Translation, ribosomal structure and biogenesis	UE46_01770	-	30S ribosomal protein S17	1.33382e-29
Information storage and processing	J	COG0093	Translation, ribosomal structure and biogenesis	UE46_01775	-	50S ribosomal protein L14	5.55193e-64
Information storage and processing	J	COG0198	Translation, ribosomal structure and biogenesis	UE46_01780	-	50S ribosomal protein L24	1.05198e-25
Information storage and processing	J	COG0094	Translation, ribosomal structure and biogenesis	UE46_01785	-	50S ribosomal protein L5	1.80135e-97
Information storage and processing	J	COG0096	Translation, ribosomal structure and biogenesis	UE46_01790	-	30S ribosomal protein S8	1.35761e-68
Information storage and processing	J	COG0097	Translation, ribosomal structure and biogenesis	UE46_01795	-	50S ribosomal protein L6	1.28266e-79
Information storage and processing	J	COG0256	Translation, ribosomal structure and biogenesis	UE46_01800	-	50S ribosomal protein L18	3.61046e-42
Information storage and processing	J	COG0098	Translation, ribosomal structure and biogenesis	UE46_01805	-	30S ribosomal protein S5	9.30731e-77
Information storage and processing	J	COG0200	Translation, ribosomal structure and biogenesis	UE46_01815	-	50S ribosomal protein L15	7.61204e-45
Information storage and processing	J	COG0361	Translation, ribosomal structure and biogenesis	UE46_01830	infA	translation initiation factor IF-1	1.95807e-33
Information storage and processing	J	COG0099	Translation, ribosomal structure and biogenesis	UE46_01840	-	30S ribosomal protein S13	3.31538e-51
Information storage and processing	J	COG0100	Translation, ribosomal structure and biogenesis	UE46_01845	-	30S ribosomal protein S11	3.9011e-62
Information storage and processing	J	COG0203	Translation, ribosomal structure and biogenesis	UE46_01855	-	50S ribosomal protein L17	4.29628e-49
Information storage and processing	J	COG0018	Translation, ribosomal structure and biogenesis	UE46_02295	argS	arginine--tRNA ligase	0
Information storage and processing	J	COG0254	Translation, ribosomal structure and biogenesis	UE46_02375	rpmE2	50S ribosomal protein L31 type B	1.48457e-25
Information storage and processing	J	COG0216	Translation, ribosomal structure and biogenesis	UE46_02415	-	peptide chain release factor 1	0
Information storage and processing	J	COG2890	Translation, ribosomal structure and biogenesis	UE46_02420	-	SAM-dependent methyltransferase	1.04685e-73
Information storage and processing	J	COG0009	Translation, ribosomal structure and biogenesis	UE46_02425	-	tRNA threonylcarbamoyladenosine biosynthesis protein	8.04395e-85
Information storage and processing	J	COG1544	Translation, ribosomal structure and biogenesis	UE46_02585	-	sigma-54 modulation protein	1.95126e-36
Information storage and processing	J	COG1186	Translation, ribosomal structure and biogenesis	UE46_02595	-	peptide chain release factor 2	1.20147e-135
Information storage and processing	J	COG1098	Translation, ribosomal structure and biogenesis	UE46_02955	-	general stress protein	1.96542e-37
Information storage and processing	J	COG1670	Translation, ribosomal structure and biogenesis	UE46_03390	-	acetyltransferase	9.63093e-34
Information storage and processing	J	COG1670	Translation, ribosomal structure and biogenesis	UE46_03435	-	GCN5 family acetyltransferase	4.02771e-22
Information storage and processing	J	COG1187	Translation, ribosomal structure and biogenesis	UE46_04415	-	pseudouridine synthase	2.683e-81
Information storage and processing	J	COG0251	Translation, ribosomal structure and biogenesis	UE46_04770	-	endoribonuclease L-PSP	5.8679e-43
Information storage and processing	J	COG0513	Translation, ribosomal structure and biogenesis	UE46_04850	-	DEAD/DEAH box helicase	2.43438e-154
Information storage and processing	J	COG0564	Translation, ribosomal structure and biogenesis	UE46_05590	-	pseudouridine synthase	4.40351e-83
Information storage and processing	J	COG4108	Translation, ribosomal structure and biogenesis	UE46_05655	-	peptide chain release factor 3	0
Information storage and processing	J	COG0219	Translation, ribosomal structure and biogenesis	UE46_06200	-	tRNA methyltransferase	3.03082e-74
Information storage and processing	J	COG0333	Translation, ribosomal structure and biogenesis	UE46_06420	-	50S ribosomal protein L32	3.89682e-23
Information storage and processing	J	COG0060	Translation, ribosomal structure and biogenesis	UE46_06525	ileS	isoleucine--tRNA ligase	0
Information storage and processing	J	COG1187	Translation, ribosomal structure and biogenesis	UE46_06740	-	pseudouridine synthase	1.6518e-82
Information storage and processing	J	COG0252	Translation, ribosomal structure and biogenesis	UE46_06790	-	asparaginase	1.03362e-89
Information storage and processing	J	COG0539	Translation, ribosomal structure and biogenesis	UE46_06800	-	30S ribosomal protein S1	4.39861e-114
Information storage and processing	J	COG0617	Translation, ribosomal structure and biogenesis	UE46_06975	-	hypothetical protein	6.76843e-89
Information storage and processing	J	COG0017	Translation, ribosomal structure and biogenesis	UE46_07025	asnC	asparagine--tRNA ligase	0
Information storage and processing	J	COG0564	Translation, ribosomal structure and biogenesis	UE46_07300	-	RNA pseudouridine synthase	2.20917e-111
Information storage and processing	J	COG0223	Translation, ribosomal structure and biogenesis	UE46_07480	-	methionyl-tRNA formyltransferase	8.33938e-133
Information storage and processing	J	COG0144	Translation, ribosomal structure and biogenesis	UE46_07485	-	16S rRNA methyltransferase	5.86736e-107
Information storage and processing	J	COG0228	Translation, ribosomal structure and biogenesis	UE46_07625	rpsP	30S ribosomal protein S16	3.97062e-37
Information storage and processing	J	COG0806	Translation, ribosomal structure and biogenesis	UE46_07645	-	16S rRNA processing protein RimM	2.57926e-57
Information storage and processing	J	COG0336	Translation, ribosomal structure and biogenesis	UE46_07650	-	tRNA (guanine-N1)-methyltransferase	1.48837e-128
Information storage and processing	J	COG0335	Translation, ribosomal structure and biogenesis	UE46_07665	-	50S ribosomal protein L19	2.58278e-53
Information storage and processing	J	COG0290	Translation, ribosomal structure and biogenesis	UE46_07680	-	translation initiation factor IF-3	1.93124e-77
Information storage and processing	J	COG0292	Translation, ribosomal structure and biogenesis	UE46_07690	-	50S ribosomal protein L20	1.49907e-54
Information storage and processing	J	COG0566	Translation, ribosomal structure and biogenesis	UE46_07720	-	RNA methyltransferase	2.91591e-70
Information storage and processing	J	COG0016	Translation, ribosomal structure and biogenesis	UE46_07735	pheS	phenylalanine--tRNA ligase	1.73834e-161
Information storage and processing	J	COG0072	Translation, ribosomal structure and biogenesis	UE46_07740	-	phenylalanyl-tRNA synthase subunit beta	0
Information storage and processing	J	COG0689	Translation, ribosomal structure and biogenesis	UE46_07820	-	ribonuclease PH	4.03748e-88
Information storage and processing	J	COG1206	Translation, ribosomal structure and biogenesis	UE46_07965	gid	tRNA (uracil-5-)-methyltransferase	0
Information storage and processing	J	COG0324	Translation, ribosomal structure and biogenesis	UE46_08060	-	tRNA delta(2)-isopentenylpyrophosphate transferase	2.30942e-122
Information storage and processing	J	COG0052	Translation, ribosomal structure and biogenesis	UE46_08220	-	30S ribosomal protein S2	2.43299e-132
Information storage and processing	J	COG0264	Translation, ribosomal structure and biogenesis	UE46_08225	-	elongation factor Ts	2.35088e-125
Information storage and processing	J	COG1189	Translation, ribosomal structure and biogenesis	UE46_08525	-	RNA methyltransferase	4.98681e-120
Information storage and processing	J	COG0231	Translation, ribosomal structure and biogenesis	UE46_08575	-	elongation factor P	3.3412e-55
Information storage and processing	J	COG1185	Translation, ribosomal structure and biogenesis	UE46_08715	-	polynucleotide phosphorylase	0
Information storage and processing	J	COG0184	Translation, ribosomal structure and biogenesis	UE46_08720	-	30S ribosomal protein S15	1.88135e-35
Information storage and processing	J	COG0130	Translation, ribosomal structure and biogenesis	UE46_08730	truB	tRNA pseudouridine synthase B	3.2021e-80
Information storage and processing	J	COG0858	Translation, ribosomal structure and biogenesis	UE46_08735	-	ribosome-binding factor A	8.22893e-40
Information storage and processing	J	COG0532	Translation, ribosomal structure and biogenesis	UE46_08745	-	translation initiation factor IF-2	0
Information storage and processing	J	COG1358	Translation, ribosomal structure and biogenesis	UE46_08750	-	50S ribosomal protein L7	4.18719e-21
Information storage and processing	J	COG0442	Translation, ribosomal structure and biogenesis	UE46_08775	-	prolyl-tRNA synthetase	0
Information storage and processing	J	COG0233	Translation, ribosomal structure and biogenesis	UE46_08800	-	ribosome recycling factor	3.0088e-80
Information storage and processing	J	COG0513	Translation, ribosomal structure and biogenesis	UE46_09005	-	DEAD/DEAH box helicase	1.75035e-115
Information storage and processing	J	COG0751	Translation, ribosomal structure and biogenesis	UE46_09050	-	glycine-tRNA synthetase subunit beta	0
Information storage and processing	J	COG0752	Translation, ribosomal structure and biogenesis	UE46_09055	-	glycine--tRNA ligase alpha subunit	0
Information storage and processing	J	COG2264	Translation, ribosomal structure and biogenesis	UE46_09115	-	ribosomal protein L11 methyltransferase	2.40054e-106
Information storage and processing	J	COG1534	Translation, ribosomal structure and biogenesis	UE46_09195	-	RNA-binding protein	1.33723e-30
Information storage and processing	J	COG0013	Translation, ribosomal structure and biogenesis	UE46_09270	alaS	alanine--tRNA ligase	0
Information storage and processing	J	COG0482	Translation, ribosomal structure and biogenesis	UE46_09375	-	thiouridylase	0
Information storage and processing	J	COG0173	Translation, ribosomal structure and biogenesis	UE46_09410	aspS	aspartate--tRNA ligase	0
Information storage and processing	J	COG0124	Translation, ribosomal structure and biogenesis	UE46_09415	-	histidyl-tRNA synthetase	4.37453e-176
Information storage and processing	J	COG1490	Translation, ribosomal structure and biogenesis	UE46_09425	-	D-tyrosyl-tRNA(Tyr) deacylase	3.61531e-76
Information storage and processing	J	COG0343	Translation, ribosomal structure and biogenesis	UE46_09470	-	queuine tRNA-ribosyltransferase	0
Information storage and processing	J	COG0809	Translation, ribosomal structure and biogenesis	UE46_09475	-	S-adenosylmethionine tRNA ribosyltransferase	0
Information storage and processing	J	COG0211	Translation, ribosomal structure and biogenesis	UE46_09525	-	50S ribosomal protein L27	1.01691e-42
Information storage and processing	J	COG2868	Translation, ribosomal structure and biogenesis	UE46_09530	-	hypothetical protein	5.75892e-30
Information storage and processing	J	COG0261	Translation, ribosomal structure and biogenesis	UE46_09535	-	50S ribosomal protein L21	2.08969e-41
Information storage and processing	J	COG1530	Translation, ribosomal structure and biogenesis	UE46_09540	-	hypothetical protein	8.74076e-73
Information storage and processing	J	COG0525	Translation, ribosomal structure and biogenesis	UE46_09590	valS	valine--tRNA ligase	0
Information storage and processing	J	COG0441	Translation, ribosomal structure and biogenesis	UE46_09625	-	threonyl-tRNA synthase	0
Information storage and processing	J	COG0522	Translation, ribosomal structure and biogenesis	UE46_09960	-	30S ribosomal protein S4	1.84917e-80
Information storage and processing	J	COG0162	Translation, ribosomal structure and biogenesis	UE46_09970	-	tyrosine--tRNA ligase	1.94535e-157
Information storage and processing	J	COG0495	Translation, ribosomal structure and biogenesis	UE46_10210	-	leucyl-tRNA synthetase	0
Information storage and processing	J	COG3557	Translation, ribosomal structure and biogenesis	UE46_10525	-	hypothetical protein	1.05876e-93
Information storage and processing	J	COG2265	Translation, ribosomal structure and biogenesis	UE46_10575	-	RNA methyltransferase	4.27761e-164
Information storage and processing	J	COG0024	Translation, ribosomal structure and biogenesis	UE46_10595	-	methionine aminopeptidase	5.87525e-109
Information storage and processing	J	COG0513	Translation, ribosomal structure and biogenesis	UE46_10695	-	helicase	1.89973e-88
Information storage and processing	J	COG1859	Translation, ribosomal structure and biogenesis	UE46_10915	-	RNA 2'-phosphotransferase	1.78772e-50
Information storage and processing	J	COG2265	Translation, ribosomal structure and biogenesis	UE46_11365	-	RNA methyltransferase	1.45494e-175
Information storage and processing	J	COG0064	Translation, ribosomal structure and biogenesis	UE46_11385	-	glutamyl-tRNA amidotransferase	0
Information storage and processing	J	COG0154	Translation, ribosomal structure and biogenesis	UE46_11390	gatA	glutamyl-tRNA amidotransferase	0
Information storage and processing	J	COG0721	Translation, ribosomal structure and biogenesis	UE46_11395	-	glutamyl-tRNA amidotransferase	3.4186e-28
Information storage and processing	J	COG0242	Translation, ribosomal structure and biogenesis	UE46_11905	def	peptide deformylase	4.82352e-57
Information storage and processing	J	COG0180	Translation, ribosomal structure and biogenesis	UE46_13040	-	tryptophanyl-tRNA synthetase	2.22885e-139
Information storage and processing	J	COG0223	Translation, ribosomal structure and biogenesis	UE46_13800	-	hypothetical protein	5.08397e-21
Information storage and processing	J	COG0042	Translation, ribosomal structure and biogenesis	UE46_13925	-	tRNA-dihydrouridine synthase	2.0311e-80
Information storage and processing	J	COG0103	Translation, ribosomal structure and biogenesis	UE46_13935	-	30S ribosomal protein S9	2.70401e-62
Information storage and processing	J	COG0102	Translation, ribosomal structure and biogenesis	UE46_13940	-	50S ribosomal protein L13	2.00795e-70
Information storage and processing	J	COG0101	Translation, ribosomal structure and biogenesis	UE46_13945	-	tRNA pseudouridine synthase A	4.00482e-108
Information storage and processing	J	COG0513	Translation, ribosomal structure and biogenesis	UE46_14420	-	RNA helicase	5.55984e-124
Information storage and processing	J	COG0030	Translation, ribosomal structure and biogenesis	UE46_14675	-	16S rRNA methyltransferase	2.85062e-103
Information storage and processing	J	COG0143	Translation, ribosomal structure and biogenesis	UE46_14695	-	methionine--tRNA ligase	0
Information storage and processing	J	COG0199	Translation, ribosomal structure and biogenesis	UE46_14820	-	30S ribosomal protein S14	5.37563e-21
Information storage and processing	J	COG0590	Translation, ribosomal structure and biogenesis	UE46_14980	-	deaminase	1.50472e-61
Information storage and processing	J	COG1670	Translation, ribosomal structure and biogenesis	UE46_15450	-	hypothetical protein	9.46689e-24
Information storage and processing	J	COG0359	Translation, ribosomal structure and biogenesis	UE46_15570	-	50S ribosomal protein L9	1.93792e-43
Information storage and processing	J	COG0238	Translation, ribosomal structure and biogenesis	UE46_15630	-	30S ribosomal protein S18	2.37227e-28
Information storage and processing	J	COG0360	Translation, ribosomal structure and biogenesis	UE46_15640	-	30S ribosomal protein S6	2.59322e-31
Information storage and processing	J	COG0594	Translation, ribosomal structure and biogenesis	UE46_16140	-	ribonuclease P	2.55355e-27
Information storage and processing	K	COG1475	Transcription	UE46_00095	-	chromosome partitioning protein ParB	1.08439e-31
Information storage and processing	K	COG1475	Transcription	UE46_00115	-	plasmid partitioning protein ParB	2.90762e-42
Information storage and processing	K	COG1737	Transcription	UE46_00190	-	transcriptional regulator	1.68167e-42
Information storage and processing	K	COG1725	Transcription	UE46_00200	-	hypothetical protein	2.35896e-31
Information storage and processing	K	COG1737	Transcription	UE46_00245	-	RpiR family transcriptional regulator	1.09532e-57
Information storage and processing	K	COG1940	Transcription	UE46_00250	-	beta-glucoside kinase	3.93853e-54
Information storage and processing	K	COG1940	Transcription	UE46_00455	-	ROK family transcriptional regulator	5.09771e-48
Information storage and processing	K	COG4977	Transcription	UE46_00460	-	hypothetical protein	1.18359e-24
Information storage and processing	K	COG3711	Transcription	UE46_00480	-	transcription antiterminator BglG	7.40123e-47
Information storage and processing	K	COG0745	Transcription	UE46_00630	-	hypothetical protein	2.87299e-74
Information storage and processing	K	COG0846	Transcription	UE46_00665	-	NAD-dependent deacetylase	4.84453e-75
Information storage and processing	K	COG1609	Transcription	UE46_00675	-	hypothetical protein	1.59122e-79
Information storage and processing	K	COG1733	Transcription	UE46_00700	-	HxlR family transcriptional regulator	6.79983e-42
Information storage and processing	K	COG1954	Transcription	UE46_00815	-	hypothetical protein	9.13077e-65
Information storage and processing	K	COG3711	Transcription	UE46_01095	-	sugar transporter	8.25847e-52
Information storage and processing	K	COG1197	Transcription	UE46_01275	-	transcription-repair coupling factor	0
Information storage and processing	K	COG2197	Transcription	UE46_01325	-	LuxR family transcriptional regulator	6.8161e-72
Information storage and processing	K	COG1521	Transcription	UE46_01355	-	hypothetical protein	1.65357e-97
Information storage and processing	K	COG1595	Transcription	UE46_01375	-	RNA polymerase sigma70 factor	1.69323e-36
Information storage and processing	K	COG4463	Transcription	UE46_01490	-	CtsR family transcriptional regulator	7.56921e-67
Information storage and processing	K	COG0250	Transcription	UE46_01595	-	antitermination protein NusG	2.81393e-64
Information storage and processing	K	COG0085	Transcription	UE46_01630	-	DNA-directed RNA polymerase subunit beta	0
Information storage and processing	K	COG0086	Transcription	UE46_01635	-	DNA-directed RNA polymerase subunit beta'	0
Information storage and processing	K	COG0202	Transcription	UE46_01850	-	DNA-directed RNA polymerase subunit alpha	2.46055e-122
Information storage and processing	K	COG0583	Transcription	UE46_01865	-	LysR family transcriptional regulator	1.64881e-51
Information storage and processing	K	COG3682	Transcription	UE46_02010	-	beta-lactamase repressor	2.69726e-33
Information storage and processing	K	COG3711	Transcription	UE46_02125	-	PTS sugar transporter subunit IIA	3.90325e-64
Information storage and processing	K	COG1414	Transcription	UE46_02225	-	IclR family transcriptional regulator	7.30237e-54
Information storage and processing	K	COG3343	Transcription	UE46_02300	-	DNA-directed RNA polymerase subunit delta	3.18914e-24
Information storage and processing	K	COG1725	Transcription	UE46_02325	-	GntR family transcriptional regulator	1.44248e-32
Information storage and processing	K	COG1158	Transcription	UE46_02370	-	transcription termination factor Rho	0
Information storage and processing	K	COG1316	Transcription	UE46_02550	-	transcriptional regulator	7.09354e-69
Information storage and processing	K	COG2197	Transcription	UE46_02565	-	chemotaxis protein CheY	8.68993e-72
Information storage and processing	K	COG0745	Transcription	UE46_02635	-	chemotaxis protein CheY	7.25379e-84
Information storage and processing	K	COG1349	Transcription	UE46_02970	-	DeoR faimly transcriptional regulator	7.77286e-81
Information storage and processing	K	COG4512	Transcription	UE46_03160	-	hypothetical protein	7.30523e-39
Information storage and processing	K	COG3279	Transcription	UE46_03170	-	histidine kinase	2.57092e-37
Information storage and processing	K	COG1508	Transcription	UE46_03235	-	RNA polymerase sigma54 factor	1.33789e-139
Information storage and processing	K	COG2390	Transcription	UE46_03240	-	central glycolytic genes regulator	2.11181e-76
Information storage and processing	K	COG0557	Transcription	UE46_03320	-	ribonuclease R	0
Information storage and processing	K	COG3711	Transcription	UE46_03350	-	transcriptional antiterminator, BglG	2.31218e-26
Information storage and processing	K	COG0745	Transcription	UE46_03495	-	DeoR family transcriptional regulator	7.96514e-74
Information storage and processing	K	COG0789	Transcription	UE46_03640	-	MerR family transcriptional regulator	1.37927e-26
Information storage and processing	K	COG1695	Transcription	UE46_03855	-	PadR family transcriptional regulator	1.78867e-21
Information storage and processing	K	COG1802	Transcription	UE46_04285	-	hypothetical protein	9.7321e-26
Information storage and processing	K	COG1316	Transcription	UE46_04320	-	transcriptional regulator	1.30656e-64
Information storage and processing	K	COG1167	Transcription	UE46_04435	-	GntR family transcriptional regulator	6.13176e-110
Information storage and processing	K	COG3711	Transcription	UE46_04490	-	transcriptional regulator	6.74005e-47
Information storage and processing	K	COG0745	Transcription	UE46_04790	-	heme response regulator HssR	2.51921e-72
Information storage and processing	K	COG0513	Transcription	UE46_04850	-	DEAD/DEAH box helicase	2.43438e-154
Information storage and processing	K	COG0789	Transcription	UE46_04865	-	MerR family transcriptional regulator	9.18863e-22
Information storage and processing	K	COG1476	Transcription	UE46_04870	-	DNA-binding protein	7.515e-21
Information storage and processing	K	COG1959	Transcription	UE46_04890	-	Rrf2 family transcriptional regulator	3.13935e-34
Information storage and processing	K	COG2208	Transcription	UE46_04960	-	phosphoserine phosphatase	1.32443e-68
Information storage and processing	K	COG1191	Transcription	UE46_04975	-	RNA polymerase sigma factor SigB	1.27939e-65
Information storage and processing	K	COG2183	Transcription	UE46_04990	-	hypothetical protein	0
Information storage and processing	K	COG0553	Transcription	UE46_05280	-	DEAD/DEAH box helicase	1.51498e-24
Information storage and processing	K	COG1733	Transcription	UE46_05445	-	HxlR family transcriptional regulator	6.67321e-29
Information storage and processing	K	COG0745	Transcription	UE46_05465	-	transcriptional regulator	2.95281e-74
Information storage and processing	K	COG1316	Transcription	UE46_05520	-	membrane protein	2.36573e-71
Information storage and processing	K	COG1940	Transcription	UE46_05820	-	N-acetylmannosamine kinase	9.02376e-58
Information storage and processing	K	COG3933	Transcription	UE46_05870	-	PTS sugar transporter subunit IIA	6.12406e-139
Information storage and processing	K	COG1959	Transcription	UE46_06225	-	Rrf2 family transcriptional regulator	1.48897e-25
Information storage and processing	K	COG2186	Transcription	UE46_06280	-	GntR family transcriptional regulator	2.62647e-47
Information storage and processing	K	COG2188	Transcription	UE46_06335	-	GntR family transcriptional regulator	1.92476e-75
Information storage and processing	K	COG1278	Transcription	UE46_06540	-	cold-shock protein	5.49116e-28
Information storage and processing	K	COG1386	Transcription	UE46_06735	-	segregation and condensation protein B	1.67455e-53
Information storage and processing	K	COG0745	Transcription	UE46_06745	-	transcriptional regulator	1.75414e-80
Information storage and processing	K	COG0745	Transcription	UE46_06945	-	hypothetical protein	2.02598e-60
Information storage and processing	K	COG1199	Transcription	UE46_07010	-	DNA polymerase III subunit epsilon	2.47238e-124
Information storage and processing	K	COG1278	Transcription	UE46_07105	-	cold-shock protein	1.6497e-24
Information storage and processing	K	COG1321	Transcription	UE46_07110	-	manganese transport transcriptional regulator	1.15902e-38
Information storage and processing	K	COG1609	Transcription	UE46_07355	-	LacI family transcriptional regulator	5.07987e-69
Information storage and processing	K	COG1293	Transcription	UE46_07400	-	hypothetical protein	1.17998e-163
Information storage and processing	K	COG1200	Transcription	UE46_07555	-	ATP-dependent DNA helicase	0
Information storage and processing	K	COG0571	Transcription	UE46_07585	-	ribonuclease III	1.97559e-90
Information storage and processing	K	COG1733	Transcription	UE46_07730	-	HxlR family transcriptional regulator	1.63107e-32
Information storage and processing	K	COG4465	Transcription	UE46_07985	-	transcriptional repressor CodY	4.08395e-136
Information storage and processing	K	COG1974	Transcription	UE46_08090	-	XRE family transcriptional regulator	5.35927e-75
Information storage and processing	K	COG0553	Transcription	UE46_08170	-	helicase SNF2	2.19312e-88
Information storage and processing	K	COG0789	Transcription	UE46_08270	-	transcriptional regulator	2.95045e-25
Information storage and processing	K	COG3655	Transcription	UE46_08275	-	XRE family transcriptional regulator	1.44379e-25
Information storage and processing	K	COG1349	Transcription	UE46_08285	-	DeoR faimly transcriptional regulator	4.02204e-63
Information storage and processing	K	COG0583	Transcription	UE46_08315	-	LysR family transcriptional regulator	2.8285e-37
Information storage and processing	K	COG1954	Transcription	UE46_08330	-	glycerol-3-phosphate responsive antiterminator GlpP	2.41086e-71
Information storage and processing	K	COG0745	Transcription	UE46_08470	-	PhoB family transcriptional regulator	4.01351e-75
Information storage and processing	K	COG1438	Transcription	UE46_08520	-	ArgR family transcriptional regulator	6.46367e-63
Information storage and processing	K	COG0781	Transcription	UE46_08555	-	antitermination protein NusB	2.64414e-37
Information storage and processing	K	COG1940	Transcription	UE46_08675	-	glucokinase	3.5098e-73
Information storage and processing	K	COG2740	Transcription	UE46_08755	-	DNA-binding protein	8.69528e-29
Information storage and processing	K	COG0195	Transcription	UE46_08760	nusA	transcription elongation factor NusA	9.56612e-61
Information storage and processing	K	COG0513	Transcription	UE46_09005	-	DEAD/DEAH box helicase	1.75035e-115
Information storage and processing	K	COG0568	Transcription	UE46_09030	-	RNA polymerase sigma factor RpoD	7.90833e-122
Information storage and processing	K	COG1420	Transcription	UE46_09135	-	Heat-inducible transcription repressor HrcA	2.41756e-112
Information storage and processing	K	COG0782	Transcription	UE46_09230	-	transcription elongation factor GreA	2.66598e-54
Information storage and processing	K	COG0745	Transcription	UE46_09330	-	LuxR family transcriptional regulator	5.17744e-78
Information storage and processing	K	COG1959	Transcription	UE46_09390	-	Rrf2 family transcriptional regulator	7.33213e-42
Information storage and processing	K	COG0317	Transcription	UE46_09430	-	(p)ppGpp synthetase	0
Information storage and processing	K	COG1327	Transcription	UE46_09640	nrdR	transcriptional regulator NrdR	2.73445e-71
Information storage and processing	K	COG2207	Transcription	UE46_09750	-	AraC family transcriptional regulator	1.10366e-25
Information storage and processing	K	COG0378	Transcription	UE46_09765	-	urease accessory protein UreG	1.41785e-71
Information storage and processing	K	COG2378	Transcription	UE46_09795	-	hypothetical protein	3.80278e-58
Information storage and processing	K	COG4109	Transcription	UE46_09810	-	hypothetical protein	0
Information storage and processing	K	COG1609	Transcription	UE46_09975	-	catabolite control protein A	8.98756e-109
Information storage and processing	K	COG1522	Transcription	UE46_10115	-	AsnC family transcriptional regulator	8.68991e-28
Information storage and processing	K	COG1737	Transcription	UE46_10180	-	RpiR family transcriptional regulator	6.86711e-65
Information storage and processing	K	COG0745	Transcription	UE46_10205	-	regulator	4.63099e-67
Information storage and processing	K	COG1733	Transcription	UE46_10515	-	hypothetical protein	9.44749e-38
Information storage and processing	K	COG3933	Transcription	UE46_10685	-	ArsR family transcriptional regulator	4.4827e-150
Information storage and processing	K	COG0513	Transcription	UE46_10695	-	helicase	1.89973e-88
Information storage and processing	K	COG0583	Transcription	UE46_10740	-	LysR family transcriptional regulator	5.19578e-53
Information storage and processing	K	COG0745	Transcription	UE46_10970	-	transcriptional regulator	3.23325e-65
Information storage and processing	K	COG4646	Transcription	UE46_11280	-	hypothetical protein	7.88142e-55
Information storage and processing	K	COG0745	Transcription	UE46_11710	-	transcriptional regulator	5.08183e-73
Information storage and processing	K	COG1695	Transcription	UE46_12035	-	DNA-binding protein	1.09439e-25
Information storage and processing	K	COG1316	Transcription	UE46_12080	-	LytR family transcriptional regulator	3.63566e-64
Information storage and processing	K	COG2197	Transcription	UE46_12100	-	LuxR family transcriptional regulator	7.76331e-74
Information storage and processing	K	COG0583	Transcription	UE46_12145	-	LysR family transcriptional regulator	1.05329e-37
Information storage and processing	K	COG3711	Transcription	UE46_12285	-	hypothetical protein	3.13957e-42
Information storage and processing	K	COG3711	Transcription	UE46_12425	-	transcription antiterminator	9.45219e-43
Information storage and processing	K	COG1609	Transcription	UE46_12460	-	LacI family transcriptional regulator	2.99143e-77
Information storage and processing	K	COG1725	Transcription	UE46_12515	-	GntR family transcriptional regulator	1.08501e-35
Information storage and processing	K	COG0745	Transcription	UE46_12545	-	XRE family transcriptional regulator	1.20608e-72
Information storage and processing	K	COG1940	Transcription	UE46_12570	-	fructokinase	2.50475e-52
Information storage and processing	K	COG0317	Transcription	UE46_12575	-	phosphohydrolase	1.3677e-35
Information storage and processing	K	COG2207	Transcription	UE46_12775	-	AraC family transcriptional regulator	2.79426e-28
Information storage and processing	K	COG2188	Transcription	UE46_13095	-	GntR family transcriptional regulator	3.06075e-56
Information storage and processing	K	COG1349	Transcription	UE46_13230	-	DeoR faimly transcriptional regulator	7.70489e-74
Information storage and processing	K	COG1349	Transcription	UE46_13465	-	DeoR faimly transcriptional regulator	8.69684e-68
Information storage and processing	K	COG2207	Transcription	UE46_13480	-	AraC family transcriptional regulator	2.09887e-22
Information storage and processing	K	COG2188	Transcription	UE46_13555	-	GntR family transcriptional regulator	7.86366e-69
Information storage and processing	K	COG1278	Transcription	UE46_14110	-	cold-shock protein	6.94601e-30
Information storage and processing	K	COG1609	Transcription	UE46_14140	-	LacI family transcriptional regulator	2.02006e-75
Information storage and processing	K	COG1737	Transcription	UE46_14175	-	RpiR family transcriptional regulator	3.46723e-53
Information storage and processing	K	COG1737	Transcription	UE46_14205	-	RpiR family transcriptional regulator	1.26555e-55
Information storage and processing	K	COG1940	Transcription	UE46_14215	-	hypothetical protein	1.68513e-32
Information storage and processing	K	COG1609	Transcription	UE46_14275	-	LacI family transcriptional regulator	1.97091e-110
Information storage and processing	K	COG2390	Transcription	UE46_14285	-	RNA polymerase sigma70	7.14386e-111
Information storage and processing	K	COG0513	Transcription	UE46_14420	-	RNA helicase	5.55984e-124
Information storage and processing	K	COG1609	Transcription	UE46_14545	-	LacI family transcriptional regulator	1.64118e-81
Information storage and processing	K	COG1695	Transcription	UE46_14580	-	PadR family transcriptional regulator	9.07497e-21
Information storage and processing	K	COG0745	Transcription	UE46_14615	-	PhoP family transcriptional regulator	1.86876e-86
Information storage and processing	K	COG1695	Transcription	UE46_14760	-	PadR family transcriptional regulator	3.76197e-23
Information storage and processing	K	COG3711	Transcription	UE46_14890	-	PTS sugar transporter	4.32248e-53
Information storage and processing	K	COG1737	Transcription	UE46_15025	-	RpiR family transcriptional regulator	4.82243e-55
Information storage and processing	K	COG1940	Transcription	UE46_15035	-	sugar kinase	5.96546e-60
Information storage and processing	K	COG1940	Transcription	UE46_15070	-	XylR family transcriptional regulator	1.83604e-49
Information storage and processing	K	COG1609	Transcription	UE46_15185	-	LacI family transcriptional regulator	4.08042e-96
Information storage and processing	K	COG0819	Transcription	UE46_15280	-	hypothetical protein	1.522e-62
Information storage and processing	K	COG0583	Transcription	UE46_15350	-	LysR family transcriptional regulator	1.78288e-36
Information storage and processing	K	COG3682	Transcription	UE46_15485	-	transcriptional regulator	2.91897e-22
Information storage and processing	K	COG1349	Transcription	UE46_15980	-	DeoR faimly transcriptional regulator	2.61561e-75
Information storage and processing	K	COG2378	Transcription	UE46_16025	-	transcriptional regulator	5.16251e-66
Information storage and processing	K	COG1609	Transcription	UE46_16070	-	LacI family transcriptional regulator	2.8081e-95
Information storage and processing	L	COG0593	Replication, recombination and repair	UE46_00010	-	chromosomal replication initiation protein	7.00462e-171
Information storage and processing	L	COG0592	Replication, recombination and repair	UE46_00015	-	DNA polymerase III subunit beta	1.41374e-98
Information storage and processing	L	COG1195	Replication, recombination and repair	UE46_00035	-	recombinase RecF	2.27308e-146
Information storage and processing	L	COG0187	Replication, recombination and repair	UE46_00040	gyrB	DNA gyrase subunit B	0
Information storage and processing	L	COG0188	Replication, recombination and repair	UE46_00045	-	DNA gyrase subunit A	0
Information storage and processing	L	COG3464	Replication, recombination and repair	UE46_00160	-	hypothetical protein	1.29014e-68
Information storage and processing	L	COG3328	Replication, recombination and repair	UE46_00285	-	transposase	4.43867e-76
Information storage and processing	L	COG0514	Replication, recombination and repair	UE46_00370	-	ATP-dependent DNA helicase RecQ	0
Information storage and processing	L	COG0550	Replication, recombination and repair	UE46_00385	-	DNA topoisomerase III	3.09057e-159
Information storage and processing	L	COG0389	Replication, recombination and repair	UE46_00395	-	excinuclease ABC subunit A	1.70086e-66
Information storage and processing	L	COG1197	Replication, recombination and repair	UE46_01275	-	transcription-repair coupling factor	0
Information storage and processing	L	COG3464	Replication, recombination and repair	UE46_02360	-	hypothetical protein	3.27843e-70
Information storage and processing	L	COG3464	Replication, recombination and repair	UE46_02435	-	hypothetical protein	3.27843e-70
Information storage and processing	L	COG0629	Replication, recombination and repair	UE46_02525	-	single-stranded DNA-binding protein	6.28756e-29
Information storage and processing	L	COG4098	Replication, recombination and repair	UE46_02575	-	competence protein ComF	0
Information storage and processing	L	COG0556	Replication, recombination and repair	UE46_02710	-	excinuclease ABC subunit B	0
Information storage and processing	L	COG0178	Replication, recombination and repair	UE46_02715	-	excinuclease ABC subunit A	0
Information storage and processing	L	COG2231	Replication, recombination and repair	UE46_03100	-	endonuclease	3.8472e-78
Information storage and processing	L	COG4294	Replication, recombination and repair	UE46_03215	-	UV damage repair endonuclease UvdE	1.72723e-75
Information storage and processing	L	COG3464	Replication, recombination and repair	UE46_03300	-	hypothetical protein	9.44428e-71
Information storage and processing	L	COG1583	Replication, recombination and repair	UE46_03580	-	hypothetical protein	1.08536e-21
Information storage and processing	L	COG1468	Replication, recombination and repair	UE46_03605	-	CRISPR-associated exonuclease Cas4	4.43112e-35
Information storage and processing	L	COG1518	Replication, recombination and repair	UE46_03610	-	CRISPR-associated protein Cas1	2.30093e-98
Information storage and processing	L	COG1343	Replication, recombination and repair	UE46_03615	-	CRISPR-associated protein Cas2	1.877e-21
Information storage and processing	L	COG3344	Replication, recombination and repair	UE46_04570	-	DNA polymerase	1.80707e-39
Information storage and processing	L	COG0513	Replication, recombination and repair	UE46_04850	-	DEAD/DEAH box helicase	2.43438e-154
Information storage and processing	L	COG4974	Replication, recombination and repair	UE46_05050	-	integrase	6.19059e-33
Information storage and processing	L	COG1961	Replication, recombination and repair	UE46_05060	-	resolvase	2.89833e-24
Information storage and processing	L	COG0553	Replication, recombination and repair	UE46_05280	-	DEAD/DEAH box helicase	1.51498e-24
Information storage and processing	L	COG3464	Replication, recombination and repair	UE46_05555	-	hypothetical protein	4.84575e-70
Information storage and processing	L	COG3464	Replication, recombination and repair	UE46_05560	-	hypothetical protein	2.7119e-63
Information storage and processing	L	COG0350	Replication, recombination and repair	UE46_05690	-	cysteine methyltransferase	2.10836e-48
Information storage and processing	L	COG0742	Replication, recombination and repair	UE46_06395	-	DNA methyltransferase	1.23607e-68
Information storage and processing	L	COG0389	Replication, recombination and repair	UE46_06630	-	DNA polymerase IV	5.51278e-124
Information storage and processing	L	COG3464	Replication, recombination and repair	UE46_06660	-	hypothetical protein	3.27843e-70
Information storage and processing	L	COG4974	Replication, recombination and repair	UE46_06715	-	recombinase XerD	2.21293e-142
Information storage and processing	L	COG0514	Replication, recombination and repair	UE46_06775	-	ATP-dependent DNA helicase	1.35765e-136
Information storage and processing	L	COG0776	Replication, recombination and repair	UE46_06820	-	DNA-binding protein	1.14301e-34
Information storage and processing	L	COG1199	Replication, recombination and repair	UE46_07010	-	DNA polymerase III subunit epsilon	2.47238e-124
Information storage and processing	L	COG3935	Replication, recombination and repair	UE46_07030	-	XRE family transcriptional regulator	1.01288e-49
Information storage and processing	L	COG0177	Replication, recombination and repair	UE46_07035	-	endonuclease III	9.26501e-101
Information storage and processing	L	COG0116	Replication, recombination and repair	UE46_07070	-	RNA methyltransferase	1.30117e-162
Information storage and processing	L	COG0258	Replication, recombination and repair	UE46_07090	-	5'-3' exonuclease	5.83194e-87
Information storage and processing	L	COG0328	Replication, recombination and repair	UE46_07100	-	hypothetical protein	1.42735e-28
Information storage and processing	L	COG1198	Replication, recombination and repair	UE46_07475	-	primosomal protein N'	0
Information storage and processing	L	COG1200	Replication, recombination and repair	UE46_07555	-	ATP-dependent DNA helicase	0
Information storage and processing	L	COG0692	Replication, recombination and repair	UE46_07760	-	uracil-DNA glycosylase	3.641e-122
Information storage and processing	L	COG1039	Replication, recombination and repair	UE46_07765	-	ribonuclease HIII	1.3738e-100
Information storage and processing	L	COG1796	Replication, recombination and repair	UE46_07780	-	hypothetical protein	1.93881e-121
Information storage and processing	L	COG1193	Replication, recombination and repair	UE46_07785	-	DNA mismatch repair protein MutS	0
Information storage and processing	L	COG0322	Replication, recombination and repair	UE46_07795	-	excinuclease ABC subunit C	0
Information storage and processing	L	COG0164	Replication, recombination and repair	UE46_07950	-	ribonuclease HII	3.63618e-76
Information storage and processing	L	COG0758	Replication, recombination and repair	UE46_07955	-	hypothetical protein	7.49848e-89
Information storage and processing	L	COG0550	Replication, recombination and repair	UE46_07960	-	DNA topoisomerase I	0
Information storage and processing	L	COG4974	Replication, recombination and repair	UE46_07970	-	recombinase XerC	1.00796e-121
Information storage and processing	L	COG0187	Replication, recombination and repair	UE46_08020	gyrB	DNA gyrase subunit B	0
Information storage and processing	L	COG0188	Replication, recombination and repair	UE46_08025	-	DNA gyrase subunit A	0
Information storage and processing	L	COG0420	Replication, recombination and repair	UE46_08155	-	DNA repair exonuclease	6.31709e-62
Information storage and processing	L	COG0419	Replication, recombination and repair	UE46_08160	-	hypothetical protein	3.4563e-54
Information storage and processing	L	COG0553	Replication, recombination and repair	UE46_08170	-	helicase SNF2	2.19312e-88
Information storage and processing	L	COG2818	Replication, recombination and repair	UE46_08195	-	3-methyladenine DNA glycosylase	4.15643e-84
Information storage and processing	L	COG0323	Replication, recombination and repair	UE46_08335	-	DNA mismatch repair protein MutL	0
Information storage and processing	L	COG0249	Replication, recombination and repair	UE46_08340	-	DNA mismatch repair protein MutS	0
Information storage and processing	L	COG0468	Replication, recombination and repair	UE46_08365	-	recombinase RecA	1.10328e-104
Information storage and processing	L	COG0497	Replication, recombination and repair	UE46_08515	-	DNA recombination protein RecN	0
Information storage and processing	L	COG1570	Replication, recombination and repair	UE46_08545	-	exodeoxyribonuclease VII large subunit	1.11156e-180
Information storage and processing	L	COG2176	Replication, recombination and repair	UE46_08770	polC	DNA polymerase III PolC	0
Information storage and processing	L	COG0178	Replication, recombination and repair	UE46_08820	-	excinuclease ABC subunit A	1.09044e-37
Information storage and processing	L	COG0847	Replication, recombination and repair	UE46_08960	-	hypothetical protein	1.18469e-27
Information storage and processing	L	COG0648	Replication, recombination and repair	UE46_09000	-	endonuclease IV	7.28551e-105
Information storage and processing	L	COG0513	Replication, recombination and repair	UE46_09005	-	DEAD/DEAH box helicase	1.75035e-115
Information storage and processing	L	COG0358	Replication, recombination and repair	UE46_09035	-	DNA primase	1.53612e-143
Information storage and processing	L	COG1381	Replication, recombination and repair	UE46_09060	-	DNA recombination protein RecO	1.37886e-71
Information storage and processing	L	COG1466	Replication, recombination and repair	UE46_09155	-	DNA polymerase III subunit delta	3.63826e-60
Information storage and processing	L	COG1555	Replication, recombination and repair	UE46_09170	-	hypothetical protein	6.36292e-27
Information storage and processing	L	COG0816	Replication, recombination and repair	UE46_09260	-	Holliday junction resolvase	5.16017e-54
Information storage and processing	L	COG0507	Replication, recombination and repair	UE46_09360	-	hypothetical protein	3.89062e-177
Information storage and processing	L	COG2256	Replication, recombination and repair	UE46_09385	-	recombinase RarA	0
Information storage and processing	L	COG0608	Replication, recombination and repair	UE46_09440	-	recombinase RecJ	1.189e-133
Information storage and processing	L	COG2255	Replication, recombination and repair	UE46_09480	-	ATP-dependent DNA helicase RuvB	0
Information storage and processing	L	COG0632	Replication, recombination and repair	UE46_09485	-	ATP-dependent DNA helicase RuvA	2.47046e-66
Information storage and processing	L	COG2003	Replication, recombination and repair	UE46_09575	-	hypothetical protein	1.32445e-84
Information storage and processing	L	COG1484	Replication, recombination and repair	UE46_09630	-	primosomal protein DnaI	8.65297e-43
Information storage and processing	L	COG3611	Replication, recombination and repair	UE46_09635	-	helicase DnaB	1.1788e-101
Information storage and processing	L	COG0266	Replication, recombination and repair	UE46_09650	-	5-hydroxymethyluracil DNA glycosylase	8.4727e-120
Information storage and processing	L	COG0749	Replication, recombination and repair	UE46_09655	-	DNA polymerase I	0
Information storage and processing	L	COG0587	Replication, recombination and repair	UE46_09730	dnaE	DNA polymerase III DnaE	0
Information storage and processing	L	COG0827	Replication, recombination and repair	UE46_09850	-	hypothetical protein	2.11941e-41
Information storage and processing	L	COG3464	Replication, recombination and repair	UE46_10365	-	hypothetical protein	8.12481e-71
Information storage and processing	L	COG1194	Replication, recombination and repair	UE46_10535	-	DNA glycosylase	8.09525e-135
Information storage and processing	L	COG0513	Replication, recombination and repair	UE46_10695	-	helicase	1.89973e-88
Information storage and processing	L	COG4646	Replication, recombination and repair	UE46_11280	-	hypothetical protein	7.88142e-55
Information storage and processing	L	COG0550	Replication, recombination and repair	UE46_11300	-	hypothetical protein	1.25698e-121
Information storage and processing	L	COG3464	Replication, recombination and repair	UE46_11380	-	hypothetical protein	3.27843e-70
Information storage and processing	L	COG0272	Replication, recombination and repair	UE46_11405	ligA	NAD-dependent DNA ligase LigA	0
Information storage and processing	L	COG0210	Replication, recombination and repair	UE46_11410	-	ATP-dependent DNA helicase PcrA	0
Information storage and processing	L	COG0708	Replication, recombination and repair	UE46_11535	-	exodeoxyribonuclease III	3.54571e-104
Information storage and processing	L	COG0692	Replication, recombination and repair	UE46_12610	-	uracil-DNA glycosylase	2.5934e-111
Information storage and processing	L	COG3464	Replication, recombination and repair	UE46_12665	-	hypothetical protein	3.27843e-70
Information storage and processing	L	COG3695	Replication, recombination and repair	UE46_12955	-	cysteine methyltransferase	1.70364e-30
Information storage and processing	L	COG0350	Replication, recombination and repair	UE46_12960	-	cysteine methyltransferase	6.88724e-46
Information storage and processing	L	COG1583	Replication, recombination and repair	UE46_13090	-	CRISPR-associated protein Cas6	5.55407e-23
Information storage and processing	L	COG0420	Replication, recombination and repair	UE46_13250	-	hypothetical protein	9.56169e-37
Information storage and processing	L	COG4912	Replication, recombination and repair	UE46_13300	-	DNA alkylation repair protein	4.76533e-40
Information storage and processing	L	COG1074	Replication, recombination and repair	UE46_13430	-	ATP-dependent helicase	0
Information storage and processing	L	COG3857	Replication, recombination and repair	UE46_13435	-	ATP-dependent helicase	0
Information storage and processing	L	COG0322	Replication, recombination and repair	UE46_13495	-	excinuclease ABC subunit C	2.77604e-108
Information storage and processing	L	COG3464	Replication, recombination and repair	UE46_13520	-	hypothetical protein	4.10781e-70
Information storage and processing	L	COG0270	Replication, recombination and repair	UE46_14375	-	restriction endonuclease HpaII	4.70572e-55
Information storage and processing	L	COG3464	Replication, recombination and repair	UE46_14390	-	hypothetical protein	3.27843e-70
Information storage and processing	L	COG0513	Replication, recombination and repair	UE46_14420	-	RNA helicase	5.55984e-124
Information storage and processing	L	COG3464	Replication, recombination and repair	UE46_14465	-	hypothetical protein	7.94517e-70
Information storage and processing	L	COG1658	Replication, recombination and repair	UE46_14680	-	ribonuclease M5	4.93309e-34
Information storage and processing	L	COG0084	Replication, recombination and repair	UE46_14690	-	hydrolase TatD	3.93794e-110
Information storage and processing	L	COG2827	Replication, recombination and repair	UE46_14720	-	hypothetical protein	1.07197e-26
Information storage and processing	L	COG0470	Replication, recombination and repair	UE46_14740	-	DNA polymerase III subunit delta'	7.99195e-48
Information storage and processing	L	COG0353	Replication, recombination and repair	UE46_14835	-	recombinase RecR	7.79764e-114
Information storage and processing	L	COG2812	Replication, recombination and repair	UE46_14845	-	DNA polymerase III subunit gamma/tau	3.70568e-161
Information storage and processing	L	COG0305	Replication, recombination and repair	UE46_15565	-	DNA helicase	0
Information storage and processing	L	COG0629	Replication, recombination and repair	UE46_15635	-	single-stranded DNA-binding protein	3.59953e-40
Cellular processes and signaling	D	COG0445	Cell cycle control, cell division, chromosome partitioning	UE46_00085	-	tRNA uridine 5-carboxymethylaminomethyl modification protein	0
Cellular processes and signaling	D	COG1192	Cell cycle control, cell division, chromosome partitioning	UE46_00110	-	sporulation initiation inhibitor Soj	1.00954e-78
Cellular processes and signaling	D	COG0239	Cell cycle control, cell division, chromosome partitioning	UE46_00595	-	hypothetical protein	6.36188e-27
Cellular processes and signaling	D	COG0239	Cell cycle control, cell division, chromosome partitioning	UE46_00600	-	hypothetical protein	6.76037e-25
Cellular processes and signaling	D	COG0489	Cell cycle control, cell division, chromosome partitioning	UE46_00775	-	hypothetical protein	3.70095e-49
Cellular processes and signaling	D	COG0489	Cell cycle control, cell division, chromosome partitioning	UE46_00880	-	hypothetical protein	2.36165e-50
Cellular processes and signaling	D	COG0489	Cell cycle control, cell division, chromosome partitioning	UE46_01920	-	hypothetical protein	4.46243e-50
Cellular processes and signaling	D	COG0772	Cell cycle control, cell division, chromosome partitioning	UE46_01970	-	cell division protein FtsW	1.51426e-69
Cellular processes and signaling	D	COG0772	Cell cycle control, cell division, chromosome partitioning	UE46_01975	-	cell division protein FtsW	2.23424e-78
Cellular processes and signaling	D	COG1077	Cell cycle control, cell division, chromosome partitioning	UE46_02510	-	rod shape-determining protein MreB	3.62508e-148
Cellular processes and signaling	D	COG2884	Cell cycle control, cell division, chromosome partitioning	UE46_02605	-	cell division protein FtsE	9.86773e-124
Cellular processes and signaling	D	COG2177	Cell cycle control, cell division, chromosome partitioning	UE46_02610	-	cell division protein FtsX	2.58226e-94
Cellular processes and signaling	D	COG4942	Cell cycle control, cell division, chromosome partitioning	UE46_02620	-	peptidase	1.12694e-36
Cellular processes and signaling	D	COG0772	Cell cycle control, cell division, chromosome partitioning	UE46_03455	-	cell cycle protein	2.74719e-86
Cellular processes and signaling	D	COG0772	Cell cycle control, cell division, chromosome partitioning	UE46_03460	-	cell cycle protein	1.27296e-85
Cellular processes and signaling	D	COG1077	Cell cycle control, cell division, chromosome partitioning	UE46_04510	-	hypothetical protein	1.09952e-78
Cellular processes and signaling	D	COG0489	Cell cycle control, cell division, chromosome partitioning	UE46_04625	-	hypothetical protein	7.34855e-44
Cellular processes and signaling	D	COG4839	Cell cycle control, cell division, chromosome partitioning	UE46_06460	-	cell division protein FtsL	4.99516e-26
Cellular processes and signaling	D	COG0849	Cell cycle control, cell division, chromosome partitioning	UE46_06495	-	cell division protein FtsA	4.5402e-143
Cellular processes and signaling	D	COG0206	Cell cycle control, cell division, chromosome partitioning	UE46_06500	-	cell division protein FtsZ	4.26708e-130
Cellular processes and signaling	D	COG3599	Cell cycle control, cell division, chromosome partitioning	UE46_06520	-	septum formation initiator	9.26003e-29
Cellular processes and signaling	D	COG1196	Cell cycle control, cell division, chromosome partitioning	UE46_07590	-	chromosome segregation protein	0
Cellular processes and signaling	D	COG1674	Cell cycle control, cell division, chromosome partitioning	UE46_08425	-	cell division protein FtsK	5.69958e-155
Cellular processes and signaling	D	COG2894	Cell cycle control, cell division, chromosome partitioning	UE46_09550	-	cell division inhibitor MinD	8.16903e-138
Cellular processes and signaling	D	COG0850	Cell cycle control, cell division, chromosome partitioning	UE46_09555	-	septation inhibitor protein	4.73037e-31
Cellular processes and signaling	D	COG1077	Cell cycle control, cell division, chromosome partitioning	UE46_09570	-	rod shape-determining protein MreB	5.86898e-161
Cellular processes and signaling	D	COG4477	Cell cycle control, cell division, chromosome partitioning	UE46_09950	-	septation ring formation regulator EzrA	6.03808e-155
Cellular processes and signaling	D	COG1674	Cell cycle control, cell division, chromosome partitioning	UE46_10005	-	cell division protein FtsK	1.21473e-151
Cellular processes and signaling	D	COG1077	Cell cycle control, cell division, chromosome partitioning	UE46_10635	-	rod-share determining protein MreBH	1.54703e-102
Cellular processes and signaling	D	COG1077	Cell cycle control, cell division, chromosome partitioning	UE46_10640	-	rod-share determining protein MreBH	1.01586e-138
Cellular processes and signaling	D	COG0772	Cell cycle control, cell division, chromosome partitioning	UE46_11810	-	cell division protein FtsW	7.81129e-98
Cellular processes and signaling	D	COG0772	Cell cycle control, cell division, chromosome partitioning	UE46_12040	-	membrane protein	3.30277e-26
Cellular processes and signaling	D	COG1674	Cell cycle control, cell division, chromosome partitioning	UE46_12330	-	cell division protein FtsK	8.17705e-50
Cellular processes and signaling	D	COG0489	Cell cycle control, cell division, chromosome partitioning	UE46_12830	-	hypothetical protein	1.22656e-40
Cellular processes and signaling	D	COG0489	Cell cycle control, cell division, chromosome partitioning	UE46_13730	-	hypothetical protein	5.24121e-50
Cellular processes and signaling	D	COG0489	Cell cycle control, cell division, chromosome partitioning	UE46_13810	-	hypothetical protein	3.03987e-50
Cellular processes and signaling	D	COG0489	Cell cycle control, cell division, chromosome partitioning	UE46_14015	-	ATP-binding protein	6.52987e-54
Cellular processes and signaling	D	COG0489	Cell cycle control, cell division, chromosome partitioning	UE46_14030	-	hypothetical protein	3.55167e-43
Cellular processes and signaling	D	COG0489	Cell cycle control, cell division, chromosome partitioning	UE46_15765	-	hypothetical protein	1.57253e-46
Cellular processes and signaling	D	COG0489	Cell cycle control, cell division, chromosome partitioning	UE46_15895	-	capsular biosynthesis protein	1.05896e-53
Cellular processes and signaling	M	COG0357	Cell wall/membrane/envelope biogenesis	UE46_00090	-	16S rRNA methyltransferase	3.64617e-76
Cellular processes and signaling	M	COG1686	Cell wall/membrane/envelope biogenesis	UE46_00410	-	D-alanyl-D-alanine carboxypeptidase	5.40894e-104
Cellular processes and signaling	M	COG0791	Cell wall/membrane/envelope biogenesis	UE46_00435	-	peptidase P60	2.18603e-27
Cellular processes and signaling	M	COG0438	Cell wall/membrane/envelope biogenesis	UE46_00705	-	hypothetical protein	3.83475e-27
Cellular processes and signaling	M	COG0677	Cell wall/membrane/envelope biogenesis	UE46_00750	-	UDP-N-acetyl-D-mannosamine dehydrogenase	6.33698e-156
Cellular processes and signaling	M	COG2148	Cell wall/membrane/envelope biogenesis	UE46_00755	-	hypothetical protein	1.41063e-73
Cellular processes and signaling	M	COG1922	Cell wall/membrane/envelope biogenesis	UE46_00760	-	hypothetical protein	3.89656e-82
Cellular processes and signaling	M	COG0438	Cell wall/membrane/envelope biogenesis	UE46_00765	-	glycosyl transferase	1.51682e-34
Cellular processes and signaling	M	COG3944	Cell wall/membrane/envelope biogenesis	UE46_00770	-	hypothetical protein	5.98921e-52
Cellular processes and signaling	M	COG0677	Cell wall/membrane/envelope biogenesis	UE46_00860	-	UDP-N-acetyl-D-mannosamine dehydrogenase	3.16582e-158
Cellular processes and signaling	M	COG2148	Cell wall/membrane/envelope biogenesis	UE46_00865	-	hypothetical protein	8.50807e-70
Cellular processes and signaling	M	COG1922	Cell wall/membrane/envelope biogenesis	UE46_00870	-	hypothetical protein	1.24926e-78
Cellular processes and signaling	M	COG3944	Cell wall/membrane/envelope biogenesis	UE46_00875	-	hypothetical protein	4.47085e-52
Cellular processes and signaling	M	COG3475	Cell wall/membrane/envelope biogenesis	UE46_00885	-	hypothetical protein	2.20316e-37
Cellular processes and signaling	M	COG0615	Cell wall/membrane/envelope biogenesis	UE46_00890	-	glycerol-3-phosphate cytidylyltransferase	1.26627e-31
Cellular processes and signaling	M	COG0438	Cell wall/membrane/envelope biogenesis	UE46_00900	-	hypothetical protein	1.05052e-37
Cellular processes and signaling	M	COG0451	Cell wall/membrane/envelope biogenesis	UE46_00910	-	UDP-glucose 4-epimerase	9.98252e-61
Cellular processes and signaling	M	COG4464	Cell wall/membrane/envelope biogenesis	UE46_01255	-	tyrosine protein phosphatase	1.01961e-81
Cellular processes and signaling	M	COG0768	Cell wall/membrane/envelope biogenesis	UE46_01645	-	penicillin-binding protein	1.42686e-92
Cellular processes and signaling	M	COG3944	Cell wall/membrane/envelope biogenesis	UE46_01915	-	hypothetical protein	1.27635e-55
Cellular processes and signaling	M	COG0677	Cell wall/membrane/envelope biogenesis	UE46_01930	-	UDP-N-acetyl-D-glucosamine dehydrogenase	7.21455e-173
Cellular processes and signaling	M	COG0438	Cell wall/membrane/envelope biogenesis	UE46_01945	-	hypothetical protein	5.53622e-26
Cellular processes and signaling	M	COG2148	Cell wall/membrane/envelope biogenesis	UE46_01955	-	sugar transferase	2.56895e-59
Cellular processes and signaling	M	COG0399	Cell wall/membrane/envelope biogenesis	UE46_01960	-	pyridoxal phosphate-dependent aminotransferase	1.31503e-127
Cellular processes and signaling	M	COG5632	Cell wall/membrane/envelope biogenesis	UE46_02345	-	N-acetylmuramoyl-L-alanine amidase	2.66004e-41
Cellular processes and signaling	M	COG0766	Cell wall/membrane/envelope biogenesis	UE46_02365	-	UDP-N-acetylglucosamine1-carboxyvinyltransferase	0
Cellular processes and signaling	M	COG0381	Cell wall/membrane/envelope biogenesis	UE46_02450	-	UDP-N-acetylglucosamine 2-epimerase	2.78146e-174
Cellular processes and signaling	M	COG0766	Cell wall/membrane/envelope biogenesis	UE46_02505	-	UDP-N-acetylglucosamine1-carboxyvinyltransferase	0
Cellular processes and signaling	M	COG1922	Cell wall/membrane/envelope biogenesis	UE46_02535	-	acetylglucosaminyldiphospho-UDPacetyl-beta-D-mannosaminyltransferase	7.72088e-88
Cellular processes and signaling	M	COG4948	Cell wall/membrane/envelope biogenesis	UE46_02540	-	O-succinylbenzoate synthase	5.96813e-68
Cellular processes and signaling	M	COG0472	Cell wall/membrane/envelope biogenesis	UE46_02545	-	glycosyl transferase	3.47481e-50
Cellular processes and signaling	M	COG0682	Cell wall/membrane/envelope biogenesis	UE46_02745	-	diacylglyceryl transferase	6.88414e-83
Cellular processes and signaling	M	COG4932	Cell wall/membrane/envelope biogenesis	UE46_02865	-	hypothetical protein	8.28406e-37
Cellular processes and signaling	M	COG1087	Cell wall/membrane/envelope biogenesis	UE46_03085	-	UDP-glucose 4-epimerase	0
Cellular processes and signaling	M	COG0451	Cell wall/membrane/envelope biogenesis	UE46_03340	-	UDP-glucose 4-epimerase	5.03485e-45
Cellular processes and signaling	M	COG1686	Cell wall/membrane/envelope biogenesis	UE46_03505	-	D-alanyl-D-alanine carboxypeptidase	2.89665e-65
Cellular processes and signaling	M	COG0451	Cell wall/membrane/envelope biogenesis	UE46_03645	-	3-beta hydroxysteroid dehydrogenase	2.44919e-39
Cellular processes and signaling	M	COG0791	Cell wall/membrane/envelope biogenesis	UE46_03675	-	peptidase	1.16548e-30
Cellular processes and signaling	M	COG0677	Cell wall/membrane/envelope biogenesis	UE46_04145	-	UDP-N-acetyl-D-mannosamine dehydrogenase	2.34803e-155
Cellular processes and signaling	M	COG1682	Cell wall/membrane/envelope biogenesis	UE46_04180	-	hypothetical protein	1.38315e-42
Cellular processes and signaling	M	COG1134	Cell wall/membrane/envelope biogenesis	UE46_04185	-	hypothetical protein	4.60211e-94
Cellular processes and signaling	M	COG0451	Cell wall/membrane/envelope biogenesis	UE46_04190	-	UDP-glucose 4-epimerase	5.36397e-60
Cellular processes and signaling	M	COG2148	Cell wall/membrane/envelope biogenesis	UE46_04600	-	hypothetical protein	5.33351e-69
Cellular processes and signaling	M	COG1922	Cell wall/membrane/envelope biogenesis	UE46_04605	-	hypothetical protein	1.06767e-80
Cellular processes and signaling	M	COG0438	Cell wall/membrane/envelope biogenesis	UE46_04610	-	hypothetical protein	1.77824e-33
Cellular processes and signaling	M	COG3944	Cell wall/membrane/envelope biogenesis	UE46_04620	-	hypothetical protein	1.97887e-50
Cellular processes and signaling	M	COG1004	Cell wall/membrane/envelope biogenesis	UE46_04635	-	UDP-glucose 6-dehydrogenase	3.44333e-169
Cellular processes and signaling	M	COG0463	Cell wall/membrane/envelope biogenesis	UE46_04640	-	hypothetical protein	4.56247e-21
Cellular processes and signaling	M	COG1887	Cell wall/membrane/envelope biogenesis	UE46_04650	-	hypothetical protein	9.5429e-40
Cellular processes and signaling	M	COG0615	Cell wall/membrane/envelope biogenesis	UE46_04655	-	glycerol-3-phosphate cytidylyltransferase	1.48042e-21
Cellular processes and signaling	M	COG1181	Cell wall/membrane/envelope biogenesis	UE46_04835	ddl	D-alanine--D-alanine ligase	3.9242e-105
Cellular processes and signaling	M	COG0770	Cell wall/membrane/envelope biogenesis	UE46_04840	-	UDP-N-acetylmuramoyl-tripeptide--D-alanyl-D- alanine ligase	1.47674e-143
Cellular processes and signaling	M	COG0787	Cell wall/membrane/envelope biogenesis	UE46_04930	-	alanine racemase	1.39085e-127
Cellular processes and signaling	M	COG0860	Cell wall/membrane/envelope biogenesis	UE46_05400	-	hypothetical protein	3.55446e-29
Cellular processes and signaling	M	COG0472	Cell wall/membrane/envelope biogenesis	UE46_05525	-	UDP-phosphate N-acetylglucosaminyl 1-phosphate transferase	3.45172e-49
Cellular processes and signaling	M	COG4932	Cell wall/membrane/envelope biogenesis	UE46_05660	-	hypothetical protein	5.14897e-40
Cellular processes and signaling	M	COG1368	Cell wall/membrane/envelope biogenesis	UE46_06050	-	glycerol phosphate lipoteichoic acid synthase	1.85768e-180
Cellular processes and signaling	M	COG3764	Cell wall/membrane/envelope biogenesis	UE46_06060	-	cysteine protease	1.11073e-49
Cellular processes and signaling	M	COG0463	Cell wall/membrane/envelope biogenesis	UE46_06130	-	glycosyltransferase	5.84478e-31
Cellular processes and signaling	M	COG1807	Cell wall/membrane/envelope biogenesis	UE46_06135	-	mannosyltransferase	1.72477e-38
Cellular processes and signaling	M	COG0275	Cell wall/membrane/envelope biogenesis	UE46_06455	-	16S rRNA methyltransferase	1.52763e-164
Cellular processes and signaling	M	COG0768	Cell wall/membrane/envelope biogenesis	UE46_06465	-	penicillin-binding protein	5.97545e-141
Cellular processes and signaling	M	COG0769	Cell wall/membrane/envelope biogenesis	UE46_06470	-	UDP-N-acetylmuramoylalanyl-D-glutamate--2, 6-diaminopimelate ligase	7.64637e-162
Cellular processes and signaling	M	COG0472	Cell wall/membrane/envelope biogenesis	UE46_06475	-	phospho-N-acetylmuramoyl-pentapeptide-transferase	1.92572e-59
Cellular processes and signaling	M	COG0771	Cell wall/membrane/envelope biogenesis	UE46_06480	murD	UDP-N-acetylmuramoyl-L-alanyl-D-glutamatesynthetase	0
Cellular processes and signaling	M	COG0707	Cell wall/membrane/envelope biogenesis	UE46_06485	-	UDP-diphospho-muramoylpentapeptidebeta-N-acetylglucosaminyltransferase	7.82585e-118
Cellular processes and signaling	M	COG1589	Cell wall/membrane/envelope biogenesis	UE46_06490	-	cell division protein FtsQ	1.21154e-42
Cellular processes and signaling	M	COG0744	Cell wall/membrane/envelope biogenesis	UE46_07045	-	penicillin-binding protein	1.28448e-170
Cellular processes and signaling	M	COG4932	Cell wall/membrane/envelope biogenesis	UE46_07095	-	hypothetical protein	4.73432e-61
Cellular processes and signaling	M	COG1876	Cell wall/membrane/envelope biogenesis	UE46_07215	-	D-alanyl-D-alanine carboxypeptidase	1.1706e-62
Cellular processes and signaling	M	COG0793	Cell wall/membrane/envelope biogenesis	UE46_07250	-	peptidase S41	1.89873e-119
Cellular processes and signaling	M	COG1215	Cell wall/membrane/envelope biogenesis	UE46_07275	-	glycosyl transferase	1.35345e-49
Cellular processes and signaling	M	COG0597	Cell wall/membrane/envelope biogenesis	UE46_07295	-	peptidase A8	3.32285e-45
Cellular processes and signaling	M	COG0796	Cell wall/membrane/envelope biogenesis	UE46_07825	-	glutamate racemase	1.83647e-116
Cellular processes and signaling	M	COG1970	Cell wall/membrane/envelope biogenesis	UE46_08100	-	mechanosensitive ion channel protein MscL	3.45292e-38
Cellular processes and signaling	M	COG0812	Cell wall/membrane/envelope biogenesis	UE46_08240	murB	UDP-N-acetylenolpyruvoylglucosamine reductase	7.85594e-125
Cellular processes and signaling	M	COG1247	Cell wall/membrane/envelope biogenesis	UE46_08355	-	phosphinothricin acetyltransferase	1.65815e-44
Cellular processes and signaling	M	COG0750	Cell wall/membrane/envelope biogenesis	UE46_08780	-	zinc metalloprotease	1.09407e-50
Cellular processes and signaling	M	COG1732	Cell wall/membrane/envelope biogenesis	UE46_08835	-	glycine/betaine ABC transporter substrate-binding protein	1.17549e-118
Cellular processes and signaling	M	COG0329	Cell wall/membrane/envelope biogenesis	UE46_08875	-	dihydrodipicolinate synthase	4.17526e-109
Cellular processes and signaling	M	COG0768	Cell wall/membrane/envelope biogenesis	UE46_08920	-	penicillin-binding protein	1.14766e-119
Cellular processes and signaling	M	COG1292	Cell wall/membrane/envelope biogenesis	UE46_08955	-	glycine/betaine ABC transporter permease	1.41068e-179
Cellular processes and signaling	M	COG0761	Cell wall/membrane/envelope biogenesis	UE46_09010	-	4-hydroxy-3-methylbut-2-enyl diphosphate reductase	6.82266e-95
Cellular processes and signaling	M	COG0818	Cell wall/membrane/envelope biogenesis	UE46_09080	-	diacylglycerol kinase	1.37322e-36
Cellular processes and signaling	M	COG0481	Cell wall/membrane/envelope biogenesis	UE46_09145	-	hypothetical protein	0
Cellular processes and signaling	M	COG0860	Cell wall/membrane/envelope biogenesis	UE46_09420	-	N-acetylmuramoyl-L-alanine amidase	1.03207e-55
Cellular processes and signaling	M	COG1792	Cell wall/membrane/envelope biogenesis	UE46_09565	-	rod shape-determining protein MreC	4.40268e-79
Cellular processes and signaling	M	COG3475	Cell wall/membrane/envelope biogenesis	UE46_09885	-	hypothetical protein	4.17878e-22
Cellular processes and signaling	M	COG0773	Cell wall/membrane/envelope biogenesis	UE46_10000	-	UDP-N-acetylmuramate--alanine ligase	1.09209e-168
Cellular processes and signaling	M	COG0510	Cell wall/membrane/envelope biogenesis	UE46_10070	-	phosphotransferase	1.20995e-54
Cellular processes and signaling	M	COG0677	Cell wall/membrane/envelope biogenesis	UE46_10240	-	UDP-N-acetyl-D-glucosamine dehydrogenase	3.61134e-164
Cellular processes and signaling	M	COG1215	Cell wall/membrane/envelope biogenesis	UE46_10245	-	hypothetical protein	2.35422e-44
Cellular processes and signaling	M	COG0451	Cell wall/membrane/envelope biogenesis	UE46_10965	-	NAD-dependent dehydratase	8.60398e-23
Cellular processes and signaling	M	COG4932	Cell wall/membrane/envelope biogenesis	UE46_11360	-	collagen-binding protein	3.25198e-29
Cellular processes and signaling	M	COG0615	Cell wall/membrane/envelope biogenesis	UE46_11720	-	glycerol-3-phosphate cytidylyltransferase	2.60107e-42
Cellular processes and signaling	M	COG1887	Cell wall/membrane/envelope biogenesis	UE46_11725	-	teichoic acid biosynthesis protein B	2.16991e-72
Cellular processes and signaling	M	COG1887	Cell wall/membrane/envelope biogenesis	UE46_11730	-	CDP-glycerol:glycerophosphateglycerophosphotransferase	4.65887e-106
Cellular processes and signaling	M	COG1210	Cell wall/membrane/envelope biogenesis	UE46_11750	-	UTP--glucose-1-phosphate uridylyltransferase	3.19304e-160
Cellular processes and signaling	M	COG1887	Cell wall/membrane/envelope biogenesis	UE46_11760	-	glycosyltransferase	7.54649e-80
Cellular processes and signaling	M	COG1134	Cell wall/membrane/envelope biogenesis	UE46_11785	-	sugar ABC transporter ATP-binding protein	8.33065e-101
Cellular processes and signaling	M	COG1682	Cell wall/membrane/envelope biogenesis	UE46_11790	-	Teichoic acid translocation permease TagG	4.77657e-52
Cellular processes and signaling	M	COG0668	Cell wall/membrane/envelope biogenesis	UE46_12130	-	mechanosensitive ion channel protein	5.48972e-32
Cellular processes and signaling	M	COG1696	Cell wall/membrane/envelope biogenesis	UE46_12225	-	alanine transporter	4.64557e-85
Cellular processes and signaling	M	COG3966	Cell wall/membrane/envelope biogenesis	UE46_12235	-	DltD	1.63122e-146
Cellular processes and signaling	M	COG0449	Cell wall/membrane/envelope biogenesis	UE46_12240	-	glucosamine--fructose-6-phosphateaminotransferase	0
Cellular processes and signaling	M	COG0615	Cell wall/membrane/envelope biogenesis	UE46_12800	-	glycerol-3-phosphate cytidylyltransferase	1.82676e-23
Cellular processes and signaling	M	COG1887	Cell wall/membrane/envelope biogenesis	UE46_12805	-	hypothetical protein	2.32684e-38
Cellular processes and signaling	M	COG1004	Cell wall/membrane/envelope biogenesis	UE46_12820	-	UDP-glucose 6-dehydrogenase	1.43899e-166
Cellular processes and signaling	M	COG0438	Cell wall/membrane/envelope biogenesis	UE46_12845	-	hypothetical protein	1.43125e-32
Cellular processes and signaling	M	COG1922	Cell wall/membrane/envelope biogenesis	UE46_12850	-	hypothetical protein	2.40719e-85
Cellular processes and signaling	M	COG2148	Cell wall/membrane/envelope biogenesis	UE46_12855	-	hypothetical protein	6.97591e-70
Cellular processes and signaling	M	COG3049	Cell wall/membrane/envelope biogenesis	UE46_12875	-	hypothetical protein	2.68776e-101
Cellular processes and signaling	M	COG3049	Cell wall/membrane/envelope biogenesis	UE46_12880	-	hypothetical protein	3.14654e-94
Cellular processes and signaling	M	COG3049	Cell wall/membrane/envelope biogenesis	UE46_12930	-	hypothetical protein	2.00788e-102
Cellular processes and signaling	M	COG0744	Cell wall/membrane/envelope biogenesis	UE46_13275	-	penicillin-binding protein	0
Cellular processes and signaling	M	COG0399	Cell wall/membrane/envelope biogenesis	UE46_13700	-	pyridoxal phosphate-dependent aminotransferase	1.26979e-119
Cellular processes and signaling	M	COG2148	Cell wall/membrane/envelope biogenesis	UE46_13705	-	hypothetical protein	9.37623e-67
Cellular processes and signaling	M	COG0438	Cell wall/membrane/envelope biogenesis	UE46_13710	-	hypothetical protein	2.82424e-36
Cellular processes and signaling	M	COG0677	Cell wall/membrane/envelope biogenesis	UE46_13715	-	GDP-mannose dehydrogenase	2.49803e-134
Cellular processes and signaling	M	COG0438	Cell wall/membrane/envelope biogenesis	UE46_13720	-	hypothetical protein	5.25941e-25
Cellular processes and signaling	M	COG3944	Cell wall/membrane/envelope biogenesis	UE46_13735	-	hypothetical protein	7.44215e-36
Cellular processes and signaling	M	COG3944	Cell wall/membrane/envelope biogenesis	UE46_13815	-	hypothetical protein	1.54698e-48
Cellular processes and signaling	M	COG0399	Cell wall/membrane/envelope biogenesis	UE46_13835	-	pyridoxal phosphate-dependent aminotransferase	3.72965e-118
Cellular processes and signaling	M	COG2148	Cell wall/membrane/envelope biogenesis	UE46_13840	-	hypothetical protein	9.95006e-64
Cellular processes and signaling	M	COG0438	Cell wall/membrane/envelope biogenesis	UE46_13845	-	hypothetical protein	1.70265e-32
Cellular processes and signaling	M	COG0677	Cell wall/membrane/envelope biogenesis	UE46_13850	-	GDP-mannose dehydrogenase	2.68886e-129
Cellular processes and signaling	M	COG0438	Cell wall/membrane/envelope biogenesis	UE46_13855	-	hypothetical protein	1.88632e-28
Cellular processes and signaling	M	COG3944	Cell wall/membrane/envelope biogenesis	UE46_14035	-	hypothetical protein	8.88083e-31
Cellular processes and signaling	M	COG0438	Cell wall/membrane/envelope biogenesis	UE46_14040	-	hypothetical protein	1.54708e-21
Cellular processes and signaling	M	COG0438	Cell wall/membrane/envelope biogenesis	UE46_14045	-	hypothetical protein	1.85379e-29
Cellular processes and signaling	M	COG1087	Cell wall/membrane/envelope biogenesis	UE46_14065	-	UDP-glucose 4-epimerase	1.3003e-52
Cellular processes and signaling	M	COG2148	Cell wall/membrane/envelope biogenesis	UE46_14075	-	hypothetical protein	3.15062e-68
Cellular processes and signaling	M	COG1004	Cell wall/membrane/envelope biogenesis	UE46_14080	-	UDP-glucose 6-dehydrogenase	1.23222e-177
Cellular processes and signaling	M	COG1732	Cell wall/membrane/envelope biogenesis	UE46_14245	-	glycine/betaine ABC transporter permease	1.22192e-116
Cellular processes and signaling	M	COG2843	Cell wall/membrane/envelope biogenesis	UE46_14425	-	capsule biosynthesis protein CapA	4.33026e-73
Cellular processes and signaling	M	COG0438	Cell wall/membrane/envelope biogenesis	UE46_14570	-	hypothetical protein	1.77945e-23
Cellular processes and signaling	M	COG1207	Cell wall/membrane/envelope biogenesis	UE46_14625	glmU	bifunctional N-acetylglucosamine-1-phosphate uridyltransferase/glucosamine-1-phosphate acetyltransferase	0
Cellular processes and signaling	M	COG2088	Cell wall/membrane/envelope biogenesis	UE46_14630	-	septation protein spoVG	3.34925e-43
Cellular processes and signaling	M	COG2088	Cell wall/membrane/envelope biogenesis	UE46_14635	-	septation protein spoVG	8.74887e-43
Cellular processes and signaling	M	COG4932	Cell wall/membrane/envelope biogenesis	UE46_14955	-	hypothetical protein	0
Cellular processes and signaling	M	COG1696	Cell wall/membrane/envelope biogenesis	UE46_15120	-	alginate O-acetyltransferase	7.67756e-75
Cellular processes and signaling	M	COG3944	Cell wall/membrane/envelope biogenesis	UE46_15770	-	hypothetical protein	2.82497e-56
Cellular processes and signaling	M	COG0438	Cell wall/membrane/envelope biogenesis	UE46_15775	-	glycosyl transferase	9.47332e-32
Cellular processes and signaling	M	COG1922	Cell wall/membrane/envelope biogenesis	UE46_15780	-	hypothetical protein	1.03994e-78
Cellular processes and signaling	M	COG2148	Cell wall/membrane/envelope biogenesis	UE46_15785	-	hypothetical protein	8.42471e-72
Cellular processes and signaling	M	COG0677	Cell wall/membrane/envelope biogenesis	UE46_15790	-	UDP-N-acetyl-D-mannosamine dehydrogenase	3.3998e-162
Cellular processes and signaling	M	COG0438	Cell wall/membrane/envelope biogenesis	UE46_15875	-	glycosyl transferase family 1	2.70512e-32
Cellular processes and signaling	M	COG1922	Cell wall/membrane/envelope biogenesis	UE46_15885	-	UDP-N-acetyl-D-mannosamine transferase	7.01326e-85
Cellular processes and signaling	M	COG2148	Cell wall/membrane/envelope biogenesis	UE46_15890	-	sugar transferase	1.61341e-73
Cellular processes and signaling	M	COG3944	Cell wall/membrane/envelope biogenesis	UE46_15900	-	capsular biosynthesis protein	8.79375e-58
Cellular processes and signaling	M	COG0677	Cell wall/membrane/envelope biogenesis	UE46_15905	-	UDP-N-acetyl-D-mannosamine dehydrogenase	2.0779e-159
Cellular processes and signaling	N	COG2804	Cell motility	UE46_08620	-	general secretion pathway protein GspE	2.06391e-100
Cellular processes and signaling	N	COG1459	Cell motility	UE46_08625	-	general secretion pathway protein	3.0178e-71
Cellular processes and signaling	N	COG1705	Cell motility	UE46_11540	-	hypothetical protein	1.16608e-61
Cellular processes and signaling	N	COG1705	Cell motility	UE46_11545	-	hypothetical protein	2.53854e-63
Cellular processes and signaling	N	COG1705	Cell motility	UE46_11775	-	N-acetylmuramoyl-L-alanine amidase	1.52007e-56
Cellular processes and signaling	N	COG4862	Cell motility	UE46_12995	-	adapter protein MecA	4.07442e-66
Cellular processes and signaling	O	COG0602	Posttranslational modification, protein turnover, chaperones	UE46_00925	-	ribonucleoside-triphosphate reductase activating protein	6.12456e-42
Cellular processes and signaling	O	COG0465	Posttranslational modification, protein turnover, chaperones	UE46_01350	-	cell division protein FtsH	0
Cellular processes and signaling	O	COG1281	Posttranslational modification, protein turnover, chaperones	UE46_01360	-	heat shock protein Hsp33	7.47566e-116
Cellular processes and signaling	O	COG0542	Posttranslational modification, protein turnover, chaperones	UE46_01505	-	Clp protease ClpX	0
Cellular processes and signaling	O	COG1066	Posttranslational modification, protein turnover, chaperones	UE46_01520	-	DNA repair protein RadA	0
Cellular processes and signaling	O	COG0225	Posttranslational modification, protein turnover, chaperones	UE46_02105	-	peptide methionine sulfoxide reductase	5.12556e-73
Cellular processes and signaling	O	COG0492	Posttranslational modification, protein turnover, chaperones	UE46_02765	-	thioredoxin reductase	3.862e-102
Cellular processes and signaling	O	COG0694	Posttranslational modification, protein turnover, chaperones	UE46_02830	-	nitrogen fixation protein NifU	6.2226e-24
Cellular processes and signaling	O	COG0492	Posttranslational modification, protein turnover, chaperones	UE46_02855	-	ferredoxin-NADP reductase	2.58905e-83
Cellular processes and signaling	O	COG0652	Posttranslational modification, protein turnover, chaperones	UE46_02920	-	peptidylprolyl isomerase	3.1037e-59
Cellular processes and signaling	O	COG4512	Posttranslational modification, protein turnover, chaperones	UE46_03160	-	hypothetical protein	7.30523e-39
Cellular processes and signaling	O	COG0740	Posttranslational modification, protein turnover, chaperones	UE46_03175	-	Clp protease	9.15698e-101
Cellular processes and signaling	O	COG0691	Posttranslational modification, protein turnover, chaperones	UE46_03325	-	single-stranded DNA-binding protein	2.13421e-71
Cellular processes and signaling	O	COG2377	Posttranslational modification, protein turnover, chaperones	UE46_05015	-	anhydro-N-acetylmuramic acid kinase	6.8114e-104
Cellular processes and signaling	O	COG0740	Posttranslational modification, protein turnover, chaperones	UE46_05320	-	serine protease	1.83101e-40
Cellular processes and signaling	O	COG0225	Posttranslational modification, protein turnover, chaperones	UE46_05460	-	methionine sulfoxide reductase	1.05317e-74
Cellular processes and signaling	O	COG0826	Posttranslational modification, protein turnover, chaperones	UE46_05530	-	peptidase	9.05271e-76
Cellular processes and signaling	O	COG0826	Posttranslational modification, protein turnover, chaperones	UE46_05535	-	protease	1.06176e-136
Cellular processes and signaling	O	COG0501	Posttranslational modification, protein turnover, chaperones	UE46_05545	-	heat shock protein HtpX	7.8513e-39
Cellular processes and signaling	O	COG0542	Posttranslational modification, protein turnover, chaperones	UE46_05600	-	Clp protease ClpX	0
Cellular processes and signaling	O	COG0386	Posttranslational modification, protein turnover, chaperones	UE46_05630	-	glutathione peroxidase	2.79334e-77
Cellular processes and signaling	O	COG0492	Posttranslational modification, protein turnover, chaperones	UE46_06210	-	thioredoxin reductase	2.1111e-35
Cellular processes and signaling	O	COG1612	Posttranslational modification, protein turnover, chaperones	UE46_06370	-	heme A synthase	2.24565e-62
Cellular processes and signaling	O	COG0109	Posttranslational modification, protein turnover, chaperones	UE46_06375	-	protoheme IX farnesyltransferase	3.13202e-96
Cellular processes and signaling	O	COG0492	Posttranslational modification, protein turnover, chaperones	UE46_06685	-	thioredoxin reductase	2.09618e-63
Cellular processes and signaling	O	COG0225	Posttranslational modification, protein turnover, chaperones	UE46_07190	-	methionine sulfoxide reductase A	1.62683e-83
Cellular processes and signaling	O	COG0229	Posttranslational modification, protein turnover, chaperones	UE46_07195	-	hypothetical protein	1.16728e-73
Cellular processes and signaling	O	COG3118	Posttranslational modification, protein turnover, chaperones	UE46_07790	-	thioredoxin	2.02073e-24
Cellular processes and signaling	O	COG0544	Posttranslational modification, protein turnover, chaperones	UE46_07925	tig	trigger factor	4.98645e-118
Cellular processes and signaling	O	COG1219	Posttranslational modification, protein turnover, chaperones	UE46_07930	-	ATP-dependent protease	0
Cellular processes and signaling	O	COG5405	Posttranslational modification, protein turnover, chaperones	UE46_07975	-	hypothetical protein	9.96148e-80
Cellular processes and signaling	O	COG1220	Posttranslational modification, protein turnover, chaperones	UE46_07980	-	Clp protease ATPase	0
Cellular processes and signaling	O	COG4846	Posttranslational modification, protein turnover, chaperones	UE46_08135	-	cytochrome C biogenesis protein CcdC	1.15498e-62
Cellular processes and signaling	O	COG1180	Posttranslational modification, protein turnover, chaperones	UE46_08305	-	pyruvate formate lyase-activating protein	1.79049e-79
Cellular processes and signaling	O	COG0484	Posttranslational modification, protein turnover, chaperones	UE46_09120	-	molecular chaperone DnaJ	9.24279e-168
Cellular processes and signaling	O	COG0443	Posttranslational modification, protein turnover, chaperones	UE46_09125	dnaK	molecular chaperone DnaK	0
Cellular processes and signaling	O	COG0576	Posttranslational modification, protein turnover, chaperones	UE46_09130	-	heat shock protein GrpE	4.95346e-35
Cellular processes and signaling	O	COG0829	Posttranslational modification, protein turnover, chaperones	UE46_09760	-	hypothetical protein	1.17461e-76
Cellular processes and signaling	O	COG0378	Posttranslational modification, protein turnover, chaperones	UE46_09765	-	urease accessory protein UreG	1.41785e-71
Cellular processes and signaling	O	COG0830	Posttranslational modification, protein turnover, chaperones	UE46_09770	-	hypothetical protein	7.73796e-71
Cellular processes and signaling	O	COG2371	Posttranslational modification, protein turnover, chaperones	UE46_09775	ureE	urease accessory protein UreE	2.37512e-37
Cellular processes and signaling	O	COG2077	Posttranslational modification, protein turnover, chaperones	UE46_09855	-	peroxidase	1.99012e-80
Cellular processes and signaling	O	COG0616	Posttranslational modification, protein turnover, chaperones	UE46_09865	-	signal peptidase	1.05002e-71
Cellular processes and signaling	O	COG1764	Posttranslational modification, protein turnover, chaperones	UE46_10985	-	hypothetical protein	9.82713e-37
Cellular processes and signaling	O	COG0459	Posttranslational modification, protein turnover, chaperones	UE46_12625	groEL	molecular chaperone GroEL	2.61832e-175
Cellular processes and signaling	O	COG0234	Posttranslational modification, protein turnover, chaperones	UE46_12630	-	hypothetical protein	1.89952e-39
Cellular processes and signaling	O	COG0533	Posttranslational modification, protein turnover, chaperones	UE46_12690	-	O-sialoglycoprotein endopeptidase	6.47731e-157
Cellular processes and signaling	O	COG1214	Posttranslational modification, protein turnover, chaperones	UE46_12705	-	glycoprotease	4.19299e-61
Cellular processes and signaling	O	COG4862	Posttranslational modification, protein turnover, chaperones	UE46_12995	-	adapter protein MecA	4.07442e-66
Cellular processes and signaling	O	COG1764	Posttranslational modification, protein turnover, chaperones	UE46_13045	-	osmotically inducible protein C	3.32074e-53
Cellular processes and signaling	O	COG0542	Posttranslational modification, protein turnover, chaperones	UE46_13080	-	chaperone protein ClpB	0
Cellular processes and signaling	O	COG0719	Posttranslational modification, protein turnover, chaperones	UE46_13525	-	Fe-S cluster assembly protein SufB	2.48923e-158
Cellular processes and signaling	O	COG0719	Posttranslational modification, protein turnover, chaperones	UE46_13540	-	Fe-S cluster assembly protein SufD	3.88142e-119
Cellular processes and signaling	O	COG0396	Posttranslational modification, protein turnover, chaperones	UE46_13545	-	iron ABC transporter ATP-binding protein	1.05426e-132
Cellular processes and signaling	O	COG0265	Posttranslational modification, protein turnover, chaperones	UE46_14590	-	serine protease	3.91877e-72
Cellular processes and signaling	O	COG4987	Posttranslational modification, protein turnover, chaperones	UE46_14960	-	ATP-binding protein	0
Cellular processes and signaling	O	COG4988	Posttranslational modification, protein turnover, chaperones	UE46_14965	-	ATP-binding/permease CydC	0
Cellular processes and signaling	O	COG0450	Posttranslational modification, protein turnover, chaperones	UE46_15685	-	alkyl hydroperoxide reductase	8.73531e-81
Cellular processes and signaling	O	COG3634	Posttranslational modification, protein turnover, chaperones	UE46_15690	-	NADH dehydrogenase	0
Cellular processes and signaling	T	COG0394	Signal transduction mechanisms	UE46_00280	-	ArsC family transcriptional regulator	1.60414e-37
Cellular processes and signaling	T	COG0642	Signal transduction mechanisms	UE46_00625	-	hypothetical protein	3.99982e-45
Cellular processes and signaling	T	COG0745	Signal transduction mechanisms	UE46_00630	-	hypothetical protein	2.87299e-74
Cellular processes and signaling	T	COG0664	Signal transduction mechanisms	UE46_00640	-	cyclic nucleotide-binding protein	8.9098e-25
Cellular processes and signaling	T	COG4585	Signal transduction mechanisms	UE46_01320	-	hypothetical protein	3.86714e-48
Cellular processes and signaling	T	COG2197	Signal transduction mechanisms	UE46_01325	-	LuxR family transcriptional regulator	6.8161e-72
Cellular processes and signaling	T	COG1762	Signal transduction mechanisms	UE46_02130	-	PTS fructose transporter subunit IIA	2.51058e-25
Cellular processes and signaling	T	COG0394	Signal transduction mechanisms	UE46_02430	-	hypothetical protein	4.08505e-37
Cellular processes and signaling	T	COG2197	Signal transduction mechanisms	UE46_02565	-	chemotaxis protein CheY	8.68993e-72
Cellular processes and signaling	T	COG0745	Signal transduction mechanisms	UE46_02635	-	chemotaxis protein CheY	7.25379e-84
Cellular processes and signaling	T	COG5002	Signal transduction mechanisms	UE46_02640	-	ATPase	3.97986e-88
Cellular processes and signaling	T	COG1493	Signal transduction mechanisms	UE46_02740	-	serine kinase	1.80882e-140
Cellular processes and signaling	T	COG4512	Signal transduction mechanisms	UE46_03160	-	hypothetical protein	7.30523e-39
Cellular processes and signaling	T	COG2972	Signal transduction mechanisms	UE46_03165	-	hypothetical protein	3.24925e-24
Cellular processes and signaling	T	COG3279	Signal transduction mechanisms	UE46_03170	-	histidine kinase	2.57092e-37
Cellular processes and signaling	T	COG0745	Signal transduction mechanisms	UE46_03495	-	DeoR family transcriptional regulator	7.96514e-74
Cellular processes and signaling	T	COG0642	Signal transduction mechanisms	UE46_03500	-	histidine kinase	1.69849e-47
Cellular processes and signaling	T	COG0664	Signal transduction mechanisms	UE46_03845	-	hypothetical protein	5.66115e-25
Cellular processes and signaling	T	COG0664	Signal transduction mechanisms	UE46_04730	-	Crp/Fnr family transcriptional regulator	7.86966e-24
Cellular processes and signaling	T	COG0745	Signal transduction mechanisms	UE46_04790	-	heme response regulator HssR	2.51921e-72
Cellular processes and signaling	T	COG0642	Signal transduction mechanisms	UE46_04795	-	membrane protein	3.47277e-53
Cellular processes and signaling	T	COG2337	Signal transduction mechanisms	UE46_04940	-	PemK family transcriptional regulator	3.13084e-31
Cellular processes and signaling	T	COG1366	Signal transduction mechanisms	UE46_04945	-	RsbR protein	1.28159e-22
Cellular processes and signaling	T	COG2172	Signal transduction mechanisms	UE46_04955	-	serine/threonine protein kinase	2.58867e-30
Cellular processes and signaling	T	COG2208	Signal transduction mechanisms	UE46_04960	-	phosphoserine phosphatase	1.32443e-68
Cellular processes and signaling	T	COG1366	Signal transduction mechanisms	UE46_04965	-	anti-sigma B factor antagonist	1.14388e-23
Cellular processes and signaling	T	COG2172	Signal transduction mechanisms	UE46_04970	-	serine/threonine protein kinase	2.27282e-32
Cellular processes and signaling	T	COG0745	Signal transduction mechanisms	UE46_05465	-	transcriptional regulator	2.95281e-74
Cellular processes and signaling	T	COG5002	Signal transduction mechanisms	UE46_05470	-	histidine kinase	2.09553e-46
Cellular processes and signaling	T	COG2205	Signal transduction mechanisms	UE46_06025	-	histidine kinase	9.97875e-132
Cellular processes and signaling	T	COG0394	Signal transduction mechanisms	UE46_06215	-	protein tyrosine phosphatase	2.59211e-43
Cellular processes and signaling	T	COG3480	Signal transduction mechanisms	UE46_06405	-	hypothetical protein	4.57759e-123
Cellular processes and signaling	T	COG0745	Signal transduction mechanisms	UE46_06745	-	transcriptional regulator	1.75414e-80
Cellular processes and signaling	T	COG5002	Signal transduction mechanisms	UE46_06750	-	histidine kinase	3.03957e-83
Cellular processes and signaling	T	COG2365	Signal transduction mechanisms	UE46_06815	-	protein tyrosine phosphatase	5.94519e-51
Cellular processes and signaling	T	COG0642	Signal transduction mechanisms	UE46_06940	-	hypothetical protein	6.60187e-32
Cellular processes and signaling	T	COG0745	Signal transduction mechanisms	UE46_06945	-	hypothetical protein	2.02598e-60
Cellular processes and signaling	T	COG0631	Signal transduction mechanisms	UE46_07490	-	protein phosphatase	8.19433e-82
Cellular processes and signaling	T	COG1854	Signal transduction mechanisms	UE46_08030	-	hypothetical protein	3.25889e-75
Cellular processes and signaling	T	COG1974	Signal transduction mechanisms	UE46_08090	-	XRE family transcriptional regulator	5.35927e-75
Cellular processes and signaling	T	COG5002	Signal transduction mechanisms	UE46_08465	-	ATPase	2.22585e-50
Cellular processes and signaling	T	COG0745	Signal transduction mechanisms	UE46_08470	-	PhoB family transcriptional regulator	4.01351e-75
Cellular processes and signaling	T	COG1702	Signal transduction mechanisms	UE46_09095	-	phosphate starvation-inducible protein PhoH	1.0791e-134
Cellular processes and signaling	T	COG0745	Signal transduction mechanisms	UE46_09330	-	LuxR family transcriptional regulator	5.17744e-78
Cellular processes and signaling	T	COG0642	Signal transduction mechanisms	UE46_09335	-	histidine kinase	2.54899e-51
Cellular processes and signaling	T	COG0317	Signal transduction mechanisms	UE46_09430	-	(p)ppGpp synthetase	0
Cellular processes and signaling	T	COG0589	Signal transduction mechanisms	UE46_09840	-	universal stress protein UspA	8.86325e-30
Cellular processes and signaling	T	COG1956	Signal transduction mechanisms	UE46_09955	-	hypothetical protein	4.16375e-78
Cellular processes and signaling	T	COG0642	Signal transduction mechanisms	UE46_10200	-	hypothetical protein	3.67358e-34
Cellular processes and signaling	T	COG0745	Signal transduction mechanisms	UE46_10205	-	regulator	4.63099e-67
Cellular processes and signaling	T	COG0642	Signal transduction mechanisms	UE46_10950	-	histidine kinase	6.29192e-32
Cellular processes and signaling	T	COG0745	Signal transduction mechanisms	UE46_10970	-	transcriptional regulator	3.23325e-65
Cellular processes and signaling	T	COG0745	Signal transduction mechanisms	UE46_11710	-	transcriptional regulator	5.08183e-73
Cellular processes and signaling	T	COG1217	Signal transduction mechanisms	UE46_11835	-	GTP-binding protein TypA	0
Cellular processes and signaling	T	COG2197	Signal transduction mechanisms	UE46_12100	-	LuxR family transcriptional regulator	7.76331e-74
Cellular processes and signaling	T	COG4585	Signal transduction mechanisms	UE46_12105	-	histidine kinase	9.1022e-60
Cellular processes and signaling	T	COG0664	Signal transduction mechanisms	UE46_12370	-	hypothetical protein	5.93632e-23
Cellular processes and signaling	T	COG1762	Signal transduction mechanisms	UE46_12420	-	PTS galactitol transporter subunit IIA	1.65062e-21
Cellular processes and signaling	T	COG0642	Signal transduction mechanisms	UE46_12530	-	hypothetical protein	1.4173e-31
Cellular processes and signaling	T	COG0745	Signal transduction mechanisms	UE46_12545	-	XRE family transcriptional regulator	1.20608e-72
Cellular processes and signaling	T	COG0317	Signal transduction mechanisms	UE46_12575	-	phosphohydrolase	1.3677e-35
Cellular processes and signaling	T	COG4862	Signal transduction mechanisms	UE46_12995	-	adapter protein MecA	4.07442e-66
Cellular processes and signaling	T	COG3830	Signal transduction mechanisms	UE46_14160	-	hypothetical protein	1.36962e-29
Cellular processes and signaling	T	COG0589	Signal transduction mechanisms	UE46_14230	-	hypothetical protein	2.56998e-22
Cellular processes and signaling	T	COG0834	Signal transduction mechanisms	UE46_14320	-	L-cystine-binding protein TcyJ	5.15726e-32
Cellular processes and signaling	T	COG1762	Signal transduction mechanisms	UE46_14520	-	PTS sugar transporter subunit IIA	1.75483e-33
Cellular processes and signaling	T	COG5002	Signal transduction mechanisms	UE46_14610	-	histidine kinase	0
Cellular processes and signaling	T	COG0745	Signal transduction mechanisms	UE46_14615	-	PhoP family transcriptional regulator	1.86876e-86
Cellular processes and signaling	T	COG1762	Signal transduction mechanisms	UE46_14885	-	PTS mannose transporter subunit IIAB	1.11903e-35
Cellular processes and signaling	T	COG2508	Signal transduction mechanisms	UE46_15105	-	Fis family transcriptional regulator	8.61522e-22
Cellular processes and signaling	T	COG0589	Signal transduction mechanisms	UE46_15285	-	universal stress protein UspA	2.94723e-27
Cellular processes and signaling	T	COG0589	Signal transduction mechanisms	UE46_15525	-	hypothetical protein	3.80476e-23
Cellular processes and signaling	T	COG4753	Signal transduction mechanisms	UE46_15530	-	chemotaxis protein CheY	1.97633e-108
Cellular processes and signaling	T	COG2972	Signal transduction mechanisms	UE46_15535	-	hypothetical protein	1.45099e-53
Cellular processes and signaling	T	COG3887	Signal transduction mechanisms	UE46_15575	-	hypothetical protein	0
Cellular processes and signaling	T	COG0664	Signal transduction mechanisms	UE46_15805	-	hypothetical protein	4.02415e-21
Cellular processes and signaling	T	COG0664	Signal transduction mechanisms	UE46_15920	-	hypothetical protein	9.70973e-23
Cellular processes and signaling	U	COG0201	Intracellular trafficking, secretion, and vesicular transport	UE46_01820	-	preprotein translocase subunit SecY	1.72717e-135
Cellular processes and signaling	U	COG0653	Intracellular trafficking, secretion, and vesicular transport	UE46_02590	-	preprotein translocase subunit SecA	0
Cellular processes and signaling	U	COG0740	Intracellular trafficking, secretion, and vesicular transport	UE46_03175	-	Clp protease	9.15698e-101
Cellular processes and signaling	U	COG0653	Intracellular trafficking, secretion, and vesicular transport	UE46_03680	-	preprotein translocase subunit SecA	0
Cellular processes and signaling	U	COG0740	Intracellular trafficking, secretion, and vesicular transport	UE46_05320	-	serine protease	1.83101e-40
Cellular processes and signaling	U	COG0597	Intracellular trafficking, secretion, and vesicular transport	UE46_07295	-	peptidase A8	3.32285e-45
Cellular processes and signaling	U	COG0552	Intracellular trafficking, secretion, and vesicular transport	UE46_07595	-	cell division protein FtsY	1.53934e-141
Cellular processes and signaling	U	COG0541	Intracellular trafficking, secretion, and vesicular transport	UE46_07610	-	signal recognition particle	0
Cellular processes and signaling	U	COG0758	Intracellular trafficking, secretion, and vesicular transport	UE46_07955	-	hypothetical protein	7.49848e-89
Cellular processes and signaling	U	COG0706	Intracellular trafficking, secretion, and vesicular transport	UE46_08460	-	OxaA-like protein precursor	6.19069e-51
Cellular processes and signaling	U	COG2804	Intracellular trafficking, secretion, and vesicular transport	UE46_08620	-	general secretion pathway protein GspE	2.06391e-100
Cellular processes and signaling	U	COG1459	Intracellular trafficking, secretion, and vesicular transport	UE46_08625	-	general secretion pathway protein	3.0178e-71
Cellular processes and signaling	U	COG4537	Intracellular trafficking, secretion, and vesicular transport	UE46_08630	-	competence protein ComG	7.05467e-38
Cellular processes and signaling	U	COG0342	Intracellular trafficking, secretion, and vesicular transport	UE46_09455	-	preprotein translocase subunit SecD	8.40717e-98
Cellular processes and signaling	U	COG1862	Intracellular trafficking, secretion, and vesicular transport	UE46_09465	-	preprotein translocase subunit YajC	3.24042e-26
Cellular processes and signaling	U	COG0616	Intracellular trafficking, secretion, and vesicular transport	UE46_09865	-	signal peptidase	1.05002e-71
Cellular processes and signaling	U	COG3505	Intracellular trafficking, secretion, and vesicular transport	UE46_11345	-	conjugal transfer protein TraG	1.67364e-50
Cellular processes and signaling	U	COG1705	Intracellular trafficking, secretion, and vesicular transport	UE46_11540	-	hypothetical protein	1.16608e-61
Cellular processes and signaling	U	COG1705	Intracellular trafficking, secretion, and vesicular transport	UE46_11545	-	hypothetical protein	2.53854e-63
Cellular processes and signaling	U	COG1705	Intracellular trafficking, secretion, and vesicular transport	UE46_11775	-	N-acetylmuramoyl-L-alanine amidase	1.52007e-56
Cellular processes and signaling	U	COG4473	Intracellular trafficking, secretion, and vesicular transport	UE46_13140	-	ABC transporter permease	1.14569e-90
Cellular processes and signaling	U	COG0706	Intracellular trafficking, secretion, and vesicular transport	UE46_16135	-	OxaA-like protein precursor	3.67686e-62
Cellular processes and signaling	V	COG0534	Defense mechanisms	UE46_00020	-	multidrug transporter MatE	4.88472e-70
Cellular processes and signaling	V	COG1136	Defense mechanisms	UE46_00060	-	hypothetical protein	7.00413e-86
Cellular processes and signaling	V	COG1131	Defense mechanisms	UE46_00205	-	ABC transporter ATP-binding protein	8.45778e-46
Cellular processes and signaling	V	COG1132	Defense mechanisms	UE46_00635	-	multidrug ABC transporter permease	5.02387e-154
Cellular processes and signaling	V	COG1131	Defense mechanisms	UE46_01135	-	ABC transporter	1.229e-87
Cellular processes and signaling	V	COG1131	Defense mechanisms	UE46_02115	-	ABC transporter	4.0524e-91
Cellular processes and signaling	V	COG1131	Defense mechanisms	UE46_02315	-	hypothetical protein	1.89788e-80
Cellular processes and signaling	V	COG1131	Defense mechanisms	UE46_02330	-	sodium ABC transporter ATP-binding protein	4.12609e-65
Cellular processes and signaling	V	COG0534	Defense mechanisms	UE46_02385	-	multidrug transporter MatE	7.15346e-61
Cellular processes and signaling	V	COG1136	Defense mechanisms	UE46_02940	-	hemin ABC transporter ATP-binding protein	8.60705e-86
Cellular processes and signaling	V	COG1131	Defense mechanisms	UE46_03525	-	antibiotic ABC transporter ATP-binding protein	5.00296e-92
Cellular processes and signaling	V	COG0534	Defense mechanisms	UE46_03890	-	multidrug transporter MatE	2.66512e-72
Cellular processes and signaling	V	COG1132	Defense mechanisms	UE46_03910	-	multidrug ABC transporter ATP-binding protein	2.21829e-148
Cellular processes and signaling	V	COG1132	Defense mechanisms	UE46_03915	-	ABC transporter	1.44026e-176
Cellular processes and signaling	V	COG1132	Defense mechanisms	UE46_04105	-	multidrug ABC transporter permease	1.93139e-152
Cellular processes and signaling	V	COG1132	Defense mechanisms	UE46_04110	-	multidrug ABC transporter ATP-binding protein	2.08646e-142
Cellular processes and signaling	V	COG1136	Defense mechanisms	UE46_04380	-	bacitracin ABC transporter ATP-binding protein	1.8545e-95
Cellular processes and signaling	V	COG0534	Defense mechanisms	UE46_04455	-	multidrug transporter MatE	3.56862e-52
Cellular processes and signaling	V	COG1132	Defense mechanisms	UE46_04735	-	multidrug ABC transporter ATP-binding protein	6.78139e-169
Cellular processes and signaling	V	COG1136	Defense mechanisms	UE46_04805	-	hemin ABC transporter ATP-binding protein	1.649e-91
Cellular processes and signaling	V	COG1131	Defense mechanisms	UE46_05730	-	ABC transporter ATP-binding protein	5.31944e-94
Cellular processes and signaling	V	COG1680	Defense mechanisms	UE46_05825	-	hypothetical protein	4.95907e-37
Cellular processes and signaling	V	COG1131	Defense mechanisms	UE46_06010	-	glycosyl transferase family 2	5.15279e-72
Cellular processes and signaling	V	COG1131	Defense mechanisms	UE46_06665	-	ABC transporter ATP-binding protein	5.57259e-71
Cellular processes and signaling	V	COG1680	Defense mechanisms	UE46_06915	-	peptidase	2.03978e-42
Cellular processes and signaling	V	COG1136	Defense mechanisms	UE46_06935	-	bacitracin ABC transporter ATP-binding protein	2.28162e-97
Cellular processes and signaling	V	COG0534	Defense mechanisms	UE46_07285	-	multidrug transporter MatE	5.95688e-82
Cellular processes and signaling	V	COG1132	Defense mechanisms	UE46_08125	-	multidrug ABC transporter ATP-binding protein	6.64058e-162
Cellular processes and signaling	V	COG1132	Defense mechanisms	UE46_08130	-	multidrug ABC transporter ATP-binding protein	2.40049e-149
Cellular processes and signaling	V	COG1131	Defense mechanisms	UE46_08660	-	hypothetical protein	7.05118e-81
Cellular processes and signaling	V	COG1136	Defense mechanisms	UE46_09320	-	ABC transporter	1.3422e-80
Cellular processes and signaling	V	COG1132	Defense mechanisms	UE46_09735	-	multidrug ABC transporter ATP-binding protein	4.95987e-157
Cellular processes and signaling	V	COG1132	Defense mechanisms	UE46_09740	-	multidrug ABC transporter ATP-binding protein	2.56903e-162
Cellular processes and signaling	V	COG2746	Defense mechanisms	UE46_10590	-	aminoglycoside 3-N-acetyltransferase	6.03049e-68
Cellular processes and signaling	V	COG1136	Defense mechanisms	UE46_10980	-	bacitracin ABC transporter ATP-binding protein	5.12296e-92
Cellular processes and signaling	V	COG1131	Defense mechanisms	UE46_12540	-	hypothetical protein	2.68353e-77
Cellular processes and signaling	V	COG1131	Defense mechanisms	UE46_13145	-	multidrug ABC transporter ATP-binding protein	1.63866e-74
Cellular processes and signaling	V	COG1131	Defense mechanisms	UE46_13510	-	hypothetical protein	4.44666e-33
Cellular processes and signaling	V	COG1680	Defense mechanisms	UE46_13910	-	penicillin-binding protein	1.07699e-53
Cellular processes and signaling	V	COG2367	Defense mechanisms	UE46_14290	-	beta-lactamase	8.06742e-37
Cellular processes and signaling	V	COG0577	Defense mechanisms	UE46_14640	-	ABC transporter permease	1.88375e-37
Cellular processes and signaling	V	COG1136	Defense mechanisms	UE46_14645	-	macrolide ABC transporter ATP-binding protein	1.03777e-103
Cellular processes and signaling	V	COG0534	Defense mechanisms	UE46_15095	-	multidrug transporter MatE	9.78069e-81
Cellular processes and signaling	V	COG1136	Defense mechanisms	UE46_15255	-	macrolide ABC transporter ATP-binding protein	3.2352e-91
Cellular processes and signaling	V	COG1131	Defense mechanisms	UE46_15345	-	hypothetical protein	1.41553e-41
Cellular processes and signaling	V	COG1131	Defense mechanisms	UE46_15370	-	hypothetical protein	1.23683e-42
Cellular processes and signaling	V	COG1619	Defense mechanisms	UE46_15940	-	hypothetical protein	6.03481e-61
Metabolism	C	COG0277	Energy production and conversion	UE46_00810	-	FAD-linked oxidoreductase	1.64356e-62
Metabolism	C	COG0039	Energy production and conversion	UE46_00975	-	lactate dehydrogenase	4.33169e-133
Metabolism	C	COG1251	Energy production and conversion	UE46_01300	-	nitrite reductase	0
Metabolism	C	COG0667	Energy production and conversion	UE46_01510	-	oxidoreductase	1.39977e-112
Metabolism	C	COG1252	Energy production and conversion	UE46_01695	-	NADH dehydrogenase	3.20244e-137
Metabolism	C	COG1902	Energy production and conversion	UE46_01870	-	2,4-dienoyl-CoA reductase	1.33929e-122
Metabolism	C	COG1526	Energy production and conversion	UE46_02030	-	formate dehydrogenase	5.3279e-86
Metabolism	C	COG0604	Energy production and conversion	UE46_02180	-	hypothetical protein	2.09766e-70
Metabolism	C	COG1249	Energy production and conversion	UE46_02380	-	glutathione reductase	1.3371e-155
Metabolism	C	COG0356	Energy production and conversion	UE46_02460	-	ATP synthase subunit a	1.42009e-54
Metabolism	C	COG0711	Energy production and conversion	UE46_02470	-	ATP synthase F0F1 subunit B	6.10247e-27
Metabolism	C	COG0712	Energy production and conversion	UE46_02475	-	ATP synthase F0F1 subunit delta	4.31733e-42
Metabolism	C	COG0056	Energy production and conversion	UE46_02480	-	ATP F0F1 synthase subunit alpha	0
Metabolism	C	COG0224	Energy production and conversion	UE46_02485	-	ATP synthase F0F1 subunit gamma	4.07745e-116
Metabolism	C	COG0055	Energy production and conversion	UE46_02490	-	ATP F0F1 synthase subunit beta	0
Metabolism	C	COG0355	Energy production and conversion	UE46_02495	-	ATP synthase F0F1 subunit epsilon	5.7988e-43
Metabolism	C	COG1252	Energy production and conversion	UE46_02860	-	NADH dehydrogenase	1.46466e-138
Metabolism	C	COG0651	Energy production and conversion	UE46_02895	-	monovalent cation/H+ antiporter subunit D	8.47216e-65
Metabolism	C	COG1009	Energy production and conversion	UE46_02910	-	cation:proton antiporter	5.86346e-148
Metabolism	C	COG1902	Energy production and conversion	UE46_03140	-	NADPH dehydrogenase	6.28626e-123
Metabolism	C	COG0604	Energy production and conversion	UE46_03575	-	molecular chaperone GroES	2.84108e-58
Metabolism	C	COG2055	Energy production and conversion	UE46_03775	-	ureidoglycolate dehydrogenase	4.47277e-126
Metabolism	C	COG2055	Energy production and conversion	UE46_03780	-	ureidoglycolate dehydrogenase	5.41209e-133
Metabolism	C	COG0074	Energy production and conversion	UE46_03785	-	membrane protein	4.34388e-34
Metabolism	C	COG0039	Energy production and conversion	UE46_04215	-	lactate dehydrogenase	1.53161e-124
Metabolism	C	COG2141	Energy production and conversion	UE46_04315	-	luciferase	1.24288e-51
Metabolism	C	COG0778	Energy production and conversion	UE46_04395	-	FMN reductase	1.89746e-33
Metabolism	C	COG0280	Energy production and conversion	UE46_04420	eutD	phosphotransacetylase	1.2102e-128
Metabolism	C	COG0716	Energy production and conversion	UE46_04475	-	flavodoxin	4.34258e-27
Metabolism	C	COG1668	Energy production and conversion	UE46_04540	-	ABC transporter permease	2.18082e-41
Metabolism	C	COG0604	Energy production and conversion	UE46_05430	-	NADPH:quinone reductase	4.81183e-88
Metabolism	C	COG2141	Energy production and conversion	UE46_05440	-	luciferase	6.26544e-41
Metabolism	C	COG1249	Energy production and conversion	UE46_05500	-	hypothetical protein	3.84679e-105
Metabolism	C	COG1301	Energy production and conversion	UE46_06045	-	sodium:proton antiporter	8.20232e-49
Metabolism	C	COG1600	Energy production and conversion	UE46_06195	-	iron-sulfur cluster-binding protein	5.11043e-123
Metabolism	C	COG0778	Energy production and conversion	UE46_06205	-	NADPH-flavin oxidoreductase	3.47832e-26
Metabolism	C	COG0473	Energy production and conversion	UE46_06565	-	3-isopropylmalate dehydrogenase	3.6296e-155
Metabolism	C	COG0240	Energy production and conversion	UE46_06810	gpsA	glycerol-3-phosphate dehydrogenase	3.59343e-156
Metabolism	C	COG0281	Energy production and conversion	UE46_06920	-	malate dehydrogenase	1.40433e-123
Metabolism	C	COG0543	Energy production and conversion	UE46_07335	-	dihydroorotate dehydrogenase	1.54326e-49
Metabolism	C	COG0778	Energy production and conversion	UE46_07455	-	NAD(P)H nitroreductase	2.80026e-41
Metabolism	C	COG0584	Energy production and conversion	UE46_08050	-	hypothetical protein	2.61285e-48
Metabolism	C	COG0578	Energy production and conversion	UE46_08055	-	glycerol-3-phosphate dehydrogenase	0
Metabolism	C	COG1048	Energy production and conversion	UE46_08185	-	aconitate hydratase	0
Metabolism	C	COG0667	Energy production and conversion	UE46_08190	-	oxidoreductase	1.45939e-85
Metabolism	C	COG1454	Energy production and conversion	UE46_08210	-	acetaldehyde dehydrogenase	2.82989e-149
Metabolism	C	COG1882	Energy production and conversion	UE46_08310	-	formate acetyltransferase	0
Metabolism	C	COG1304	Energy production and conversion	UE46_08440	-	hypothetical protein	8.27925e-82
Metabolism	C	COG1254	Energy production and conversion	UE46_08450	-	acylphosphatase	2.4607e-26
Metabolism	C	COG0508	Energy production and conversion	UE46_08485	-	branched-chain alpha-keto acid dehydrogenase subunit E2	2.81532e-129
Metabolism	C	COG0022	Energy production and conversion	UE46_08490	-	2-oxoisovalerate dehydrogenase	0
Metabolism	C	COG1071	Energy production and conversion	UE46_08495	-	2-oxoisovalerate dehydrogenase	2.94787e-138
Metabolism	C	COG1249	Energy production and conversion	UE46_08500	-	dihydrolipoamide dehydrogenase	6.0583e-168
Metabolism	C	COG3426	Energy production and conversion	UE46_08505	-	butyrate kinase	1.03981e-156
Metabolism	C	COG0280	Energy production and conversion	UE46_08510	-	hypothetical protein	7.3105e-48
Metabolism	C	COG4781	Energy production and conversion	UE46_08810	-	hypothetical protein	1.25126e-42
Metabolism	C	COG1227	Energy production and conversion	UE46_08995	-	inorganic pyrophosphatase	3.45084e-122
Metabolism	C	COG0039	Energy production and conversion	UE46_09490	ldh	lactate dehydrogenase	3.12306e-109
Metabolism	C	COG0554	Energy production and conversion	UE46_09515	glpK	glycerol kinase	0
Metabolism	C	COG0538	Energy production and conversion	UE46_09660	-	isocitrate dehydrogenase	0
Metabolism	C	COG0372	Energy production and conversion	UE46_09665	-	citrate synthase	9.74509e-150
Metabolism	C	COG0282	Energy production and conversion	UE46_09845	-	acetate kinase	0
Metabolism	C	COG0039	Energy production and conversion	UE46_10275	-	lactate dehydrogenase	8.66527e-91
Metabolism	C	COG0778	Energy production and conversion	UE46_10520	-	NAD(P)H nitroreductase YfkO	8.59347e-33
Metabolism	C	COG0716	Energy production and conversion	UE46_10600	-	flavodoxin	5.46977e-35
Metabolism	C	COG0371	Energy production and conversion	UE46_10945	-	glycerol dehydrogenase	2.92339e-94
Metabolism	C	COG2421	Energy production and conversion	UE46_11035	-	acetamidase	3.42142e-85
Metabolism	C	COG1038	Energy production and conversion	UE46_11805	-	pyruvate carboxylase	0
Metabolism	C	COG0039	Energy production and conversion	UE46_11870	-	hypothetical protein	8.37081e-55
Metabolism	C	COG1249	Energy production and conversion	UE46_11885	-	dihydrolipoamide dehydrogenase	3.53902e-173
Metabolism	C	COG0508	Energy production and conversion	UE46_11890	-	dihydrolipoamide acetyltransferase	2.71824e-130
Metabolism	C	COG0022	Energy production and conversion	UE46_11895	-	2-oxoisovalerate dehydrogenase	7.83509e-175
Metabolism	C	COG1071	Energy production and conversion	UE46_11900	-	pyruvate dehydrogenase	1.67903e-138
Metabolism	C	COG2181	Energy production and conversion	UE46_11965	-	nitrate reductase	1.86063e-66
Metabolism	C	COG2180	Energy production and conversion	UE46_11970	-	nitrate reductase	1.2637e-31
Metabolism	C	COG1140	Energy production and conversion	UE46_11975	narH	nitrate reductase	0
Metabolism	C	COG5013	Energy production and conversion	UE46_11980	narZ	nitrate reductase	0
Metabolism	C	COG1012	Energy production and conversion	UE46_13225	-	methylmalonate-semialdehyde dehydrogenase	3.18183e-158
Metabolism	C	COG0114	Energy production and conversion	UE46_13270	-	fumarate hydratase	0
Metabolism	C	COG0822	Energy production and conversion	UE46_13530	-	nitrogen fixation protein NifU	2.63613e-55
Metabolism	C	COG1979	Energy production and conversion	UE46_13795	-	aldehyde reductase	0
Metabolism	C	COG2421	Energy production and conversion	UE46_13965	-	acetamidase	1.63827e-94
Metabolism	C	COG1017	Energy production and conversion	UE46_14170	-	hypothetical protein	1.92994e-67
Metabolism	C	COG2141	Energy production and conversion	UE46_14330	-	monooxygenase	1.914e-52
Metabolism	C	COG2141	Energy production and conversion	UE46_14335	-	alkane 1-monooxygenase	6.0285e-40
Metabolism	C	COG0604	Energy production and conversion	UE46_14450	-	alcohol dehydrogenase	1.86967e-69
Metabolism	C	COG1062	Energy production and conversion	UE46_14925	-	S-(hydroxymethyl)glutathione dehydrogenase	0
Metabolism	C	COG4987	Energy production and conversion	UE46_14960	-	ATP-binding protein	0
Metabolism	C	COG4988	Energy production and conversion	UE46_14965	-	ATP-binding/permease CydC	0
Metabolism	C	COG1294	Energy production and conversion	UE46_14970	-	cytochrome d ubiquinol oxidase subunit 2	8.93798e-91
Metabolism	C	COG1271	Energy production and conversion	UE46_14975	-	cytochrome D ubiquinol oxidase subunit I	2.00208e-171
Metabolism	C	COG1454	Energy production and conversion	UE46_15950	-	1,2-propanediol oxidoreductase	7.68162e-141
Metabolism	C	COG3125	Energy production and conversion	UE46_15985	-	quinol oxidase subunit 4	7.43011e-26
Metabolism	C	COG1845	Energy production and conversion	UE46_15990	-	cytochrome O ubiquinol oxidase	5.03031e-62
Metabolism	C	COG0843	Energy production and conversion	UE46_15995	-	quinol oxidase subunit 1	0
Metabolism	C	COG1622	Energy production and conversion	UE46_16000	-	quinol oxidase subunit 2	5.50721e-78
Metabolism	E	COG0147	Amino acid transport and metabolism	UE46_00440	-	hypothetical protein	7.96195e-106
Metabolism	E	COG0512	Amino acid transport and metabolism	UE46_00445	-	hypothetical protein	3.91202e-100
Metabolism	E	COG0686	Amino acid transport and metabolism	UE46_00935	-	N(5)-(carboxyethyl)ornithine synthase	2.13836e-51
Metabolism	E	COG2195	Amino acid transport and metabolism	UE46_00945	-	hypothetical protein	3.26909e-77
Metabolism	E	COG0076	Amino acid transport and metabolism	UE46_00960	-	glutamate decarboxylase	3.53504e-133
Metabolism	E	COG2008	Amino acid transport and metabolism	UE46_01070	-	threonine aldolase	9.1363e-73
Metabolism	E	COG0031	Amino acid transport and metabolism	UE46_01365	-	cysteine synthase	3.0644e-145
Metabolism	E	COG3869	Amino acid transport and metabolism	UE46_01500	-	ATP:guanido phosphotransferase	6.22686e-135
Metabolism	E	COG1045	Amino acid transport and metabolism	UE46_01560	-	serine acetyltransferase	6.2569e-82
Metabolism	E	COG4166	Amino acid transport and metabolism	UE46_01655	-	peptide ABC transporter substrate-binding protein	3.48529e-111
Metabolism	E	COG0169	Amino acid transport and metabolism	UE46_01875	-	shikimate dehydrogenase	1.55131e-97
Metabolism	E	COG0710	Amino acid transport and metabolism	UE46_01885	-	3-dehydroquinate dehydratase	4.21964e-73
Metabolism	E	COG1063	Amino acid transport and metabolism	UE46_02145	-	alcohol dehydrogenase	6.47828e-87
Metabolism	E	COG1063	Amino acid transport and metabolism	UE46_02150	-	sorbitol dehydrogenase	9.62865e-92
Metabolism	E	COG4166	Amino acid transport and metabolism	UE46_02200	-	peptide ABC transporter substrate-binding protein	3.61666e-115
Metabolism	E	COG0460	Amino acid transport and metabolism	UE46_02395	-	homoserine dehydrogenase	5.09781e-123
Metabolism	E	COG0498	Amino acid transport and metabolism	UE46_02400	-	threonine synthase	1.55805e-127
Metabolism	E	COG0083	Amino acid transport and metabolism	UE46_02405	-	serine kinase	3.04985e-94
Metabolism	E	COG0112	Amino acid transport and metabolism	UE46_02440	-	serine hydroxymethyltransferase	0
Metabolism	E	COG1168	Amino acid transport and metabolism	UE46_02950	-	aspartate aminotransferase	2.83365e-158
Metabolism	E	COG2355	Amino acid transport and metabolism	UE46_03230	-	diguanylate cyclase	1.1398e-98
Metabolism	E	COG0531	Amino acid transport and metabolism	UE46_03335	-	amino acid permease	4.86736e-34
Metabolism	E	COG0686	Amino acid transport and metabolism	UE46_03355	-	alanine dehydrogenase	6.66577e-153
Metabolism	E	COG1171	Amino acid transport and metabolism	UE46_03360	-	threonine dehydratase	1.17571e-137
Metabolism	E	COG0509	Amino acid transport and metabolism	UE46_03470	-	glycine cleavage system protein H	1.44077e-51
Metabolism	E	COG0028	Amino acid transport and metabolism	UE46_03700	-	pyruvate oxidase	2.07107e-179
Metabolism	E	COG0531	Amino acid transport and metabolism	UE46_03705	-	amino acid permease	1.9589e-42
Metabolism	E	COG0624	Amino acid transport and metabolism	UE46_03760	-	allantoate amidohydrolase	1.83442e-50
Metabolism	E	COG0549	Amino acid transport and metabolism	UE46_03795	-	carbamate kinase	2.13985e-143
Metabolism	E	COG2021	Amino acid transport and metabolism	UE46_03810	-	homoserine acetyltransferase	1.61163e-155
Metabolism	E	COG2873	Amino acid transport and metabolism	UE46_03815	-	O-acetylhomoserineaminocarboxypropyltransferase	0
Metabolism	E	COG0028	Amino acid transport and metabolism	UE46_04360	-	hypothetical protein	6.4068e-44
Metabolism	E	COG1167	Amino acid transport and metabolism	UE46_04435	-	GntR family transcriptional regulator	6.13176e-110
Metabolism	E	COG0527	Amino acid transport and metabolism	UE46_04675	-	aspartate kinase	7.42097e-135
Metabolism	E	COG0620	Amino acid transport and metabolism	UE46_04775	-	5-methyltetrahydropteroyltriglutamate-- homocysteine methyltransferase	4.16095e-79
Metabolism	E	COG0765	Amino acid transport and metabolism	UE46_04780	-	glutamine ABC transporter permease	5.41835e-86
Metabolism	E	COG1126	Amino acid transport and metabolism	UE46_04785	-	peptide ABC transporter ATP-binding protein	7.57814e-144
Metabolism	E	COG0115	Amino acid transport and metabolism	UE46_05615	-	branched-chain amino acid aminotransferase	1.14731e-75
Metabolism	E	COG2755	Amino acid transport and metabolism	UE46_05725	-	hypothetical protein	2.09879e-22
Metabolism	E	COG0833	Amino acid transport and metabolism	UE46_05945	-	gamma-aminobutyrate permease	0
Metabolism	E	COG3842	Amino acid transport and metabolism	UE46_05970	-	spermidine/putrescine ABC transporter ATP-binding protein	1.39505e-145
Metabolism	E	COG1176	Amino acid transport and metabolism	UE46_05975	-	spermidine/putrescine ABC transporter permease	7.61198e-68
Metabolism	E	COG1177	Amino acid transport and metabolism	UE46_05980	-	spermidine/purescine ABC transporter permease	7.79768e-69
Metabolism	E	COG0687	Amino acid transport and metabolism	UE46_05985	-	spermidine/putrescine ABC transporter substrate-binding protein	6.48444e-110
Metabolism	E	COG4166	Amino acid transport and metabolism	UE46_06270	-	peptide ABC transporter substrate-binding protein	9.3588e-116
Metabolism	E	COG0253	Amino acid transport and metabolism	UE46_06530	-	diaminopimelate epimerase	1.08693e-76
Metabolism	E	COG1171	Amino acid transport and metabolism	UE46_06550	-	threonine dehydratase	8.61601e-151
Metabolism	E	COG0066	Amino acid transport and metabolism	UE46_06555	leuD	isopropylmalate isomerase	5.34587e-84
Metabolism	E	COG0065	Amino acid transport and metabolism	UE46_06560	-	isopropylmalate isomerase	0
Metabolism	E	COG0473	Amino acid transport and metabolism	UE46_06565	-	3-isopropylmalate dehydrogenase	3.6296e-155
Metabolism	E	COG0119	Amino acid transport and metabolism	UE46_06570	-	2-isopropylmalate synthase	4.35498e-145
Metabolism	E	COG0059	Amino acid transport and metabolism	UE46_06575	-	ketol-acid reductoisomerase	0
Metabolism	E	COG0440	Amino acid transport and metabolism	UE46_06580	-	acetolactate synthase	2.69064e-60
Metabolism	E	COG0028	Amino acid transport and metabolism	UE46_06585	-	acetolactate synthase catalytic subunit	0
Metabolism	E	COG0129	Amino acid transport and metabolism	UE46_06590	-	dihydroxy-acid dehydratase	0
Metabolism	E	COG0019	Amino acid transport and metabolism	UE46_06725	-	diaminopimelate decarboxylase	5.94276e-140
Metabolism	E	COG0252	Amino acid transport and metabolism	UE46_06790	-	asparaginase	1.03362e-89
Metabolism	E	COG0082	Amino acid transport and metabolism	UE46_06850	-	chorismate synthase	1.58819e-167
Metabolism	E	COG0337	Amino acid transport and metabolism	UE46_06855	-	3-dehydroquinate synthase	4.8448e-133
Metabolism	E	COG4401	Amino acid transport and metabolism	UE46_06860	-	chorismate mutase	1.1547e-44
Metabolism	E	COG0079	Amino acid transport and metabolism	UE46_06865	-	histidinol-phosphate aminotransferase	7.44486e-111
Metabolism	E	COG0287	Amino acid transport and metabolism	UE46_06870	-	prephenate dehydrogenase	3.23125e-91
Metabolism	E	COG0128	Amino acid transport and metabolism	UE46_06875	-	3-phosphoshikimate 1-carboxyvinyltransferase	6.86402e-152
Metabolism	E	COG0665	Amino acid transport and metabolism	UE46_06925	-	oxidoreductase	2.45149e-61
Metabolism	E	COG0289	Amino acid transport and metabolism	UE46_06965	-	dihydrodipicolinate reductase	1.16004e-91
Metabolism	E	COG0436	Amino acid transport and metabolism	UE46_07020	-	aspartate aminotransferase	7.62569e-135
Metabolism	E	COG2317	Amino acid transport and metabolism	UE46_07075	-	hypothetical protein	0
Metabolism	E	COG2755	Amino acid transport and metabolism	UE46_07180	-	lipase	3.84954e-25
Metabolism	E	COG0505	Amino acid transport and metabolism	UE46_07325	-	carbamoyl phosphate synthase small subunit	0
Metabolism	E	COG0458	Amino acid transport and metabolism	UE46_07330	-	carbamoyl phosphate synthase large subunit	0
Metabolism	E	COG1760	Amino acid transport and metabolism	UE46_07545	-	serine dehydratase	2.70392e-65
Metabolism	E	COG1760	Amino acid transport and metabolism	UE46_07550	-	serine dehydratase	3.72437e-82
Metabolism	E	COG0527	Amino acid transport and metabolism	UE46_07800	-	aspartate kinase	1.14644e-134
Metabolism	E	COG1296	Amino acid transport and metabolism	UE46_07870	-	branched-chain amino acid ABC transporter permease	5.45034e-48
Metabolism	E	COG0014	Amino acid transport and metabolism	UE46_07895	proA	gamma-glutamyl phosphate reductase	0
Metabolism	E	COG0263	Amino acid transport and metabolism	UE46_07900	-	hypothetical protein	4.49603e-121
Metabolism	E	COG0174	Amino acid transport and metabolism	UE46_08085	-	glutamine synthetase	0
Metabolism	E	COG0345	Amino acid transport and metabolism	UE46_08420	-	pyrroline-5-carboxylate reductase	7.87171e-59
Metabolism	E	COG2195	Amino acid transport and metabolism	UE46_08480	-	hypothetical protein	2.85099e-39
Metabolism	E	COG0006	Amino acid transport and metabolism	UE46_08580	-	peptidase M24	1.47008e-105
Metabolism	E	COG1003	Amino acid transport and metabolism	UE46_08605	-	glycine dehydrogenase	0
Metabolism	E	COG0403	Amino acid transport and metabolism	UE46_08610	-	glycine dehydrogenase	0
Metabolism	E	COG0404	Amino acid transport and metabolism	UE46_08615	-	hypothetical protein	3.54673e-147
Metabolism	E	COG0703	Amino acid transport and metabolism	UE46_08655	-	shikimate kinase	1.02179e-48
Metabolism	E	COG1174	Amino acid transport and metabolism	UE46_08830	-	amino acid ABC transporter permease	3.13281e-72
Metabolism	E	COG1174	Amino acid transport and metabolism	UE46_08840	-	choline ABC transporter permease	5.09494e-73
Metabolism	E	COG1125	Amino acid transport and metabolism	UE46_08845	-	glycine/betaine ABC transporter ATP-binding protein	2.07455e-144
Metabolism	E	COG0329	Amino acid transport and metabolism	UE46_08875	-	dihydrodipicolinate synthase	4.17526e-109
Metabolism	E	COG0527	Amino acid transport and metabolism	UE46_08880	-	aspartate kinase	8.98134e-115
Metabolism	E	COG0136	Amino acid transport and metabolism	UE46_08885	-	aspartate-semialdehyde dehydrogenase	2.36722e-138
Metabolism	E	COG0169	Amino acid transport and metabolism	UE46_09200	-	shikimate dehydrogenase	3.23627e-95
Metabolism	E	COG1164	Amino acid transport and metabolism	UE46_09215	-	oligoendopeptidase	1.08864e-140
Metabolism	E	COG1104	Amino acid transport and metabolism	UE46_09380	-	cysteine desulfurase	1.12445e-168
Metabolism	E	COG0347	Amino acid transport and metabolism	UE46_09400	-	nitrogen regulatory PII	3.00093e-37
Metabolism	E	COG0077	Amino acid transport and metabolism	UE46_09505	-	prephenate dehydratase	1.34072e-106
Metabolism	E	COG4413	Amino acid transport and metabolism	UE46_09755	-	hypothetical protein	6.66549e-51
Metabolism	E	COG0804	Amino acid transport and metabolism	UE46_09780	ureC	urease subunit alpha	0
Metabolism	E	COG0832	Amino acid transport and metabolism	UE46_09785	-	urease subunit beta	3.35134e-52
Metabolism	E	COG0831	Amino acid transport and metabolism	UE46_09790	-	urease subunit gamma	1.49759e-55
Metabolism	E	COG0006	Amino acid transport and metabolism	UE46_09820	-	metallopeptidase	1.3848e-117
Metabolism	E	COG0686	Amino acid transport and metabolism	UE46_09835	-	alanine dehydrogenase	0
Metabolism	E	COG0078	Amino acid transport and metabolism	UE46_09910	-	ornithine carbamoyltransferase	2.46925e-148
Metabolism	E	COG4992	Amino acid transport and metabolism	UE46_09915	argD	acetylornithine aminotransferase	9.32244e-169
Metabolism	E	COG0548	Amino acid transport and metabolism	UE46_09920	-	acetylglutamate kinase	2.19536e-70
Metabolism	E	COG1364	Amino acid transport and metabolism	UE46_09925	-	ornithine acetyltransferase	1.63668e-178
Metabolism	E	COG0002	Amino acid transport and metabolism	UE46_09930	-	N-acetyl-gamma-glutamyl-phosphate reductase	2.48686e-146
Metabolism	E	COG1104	Amino acid transport and metabolism	UE46_09945	-	cysteine desulfurase	1.2179e-159
Metabolism	E	COG2876	Amino acid transport and metabolism	UE46_09980	-	chorismate mutase	1.61268e-139
Metabolism	E	COG2309	Amino acid transport and metabolism	UE46_09995	-	aminopeptidase	1.68734e-112
Metabolism	E	COG0115	Amino acid transport and metabolism	UE46_10090	-	D-alanine aminotransferase	7.52427e-72
Metabolism	E	COG0624	Amino acid transport and metabolism	UE46_10095	-	dipeptidase PepV	7.13446e-58
Metabolism	E	COG0159	Amino acid transport and metabolism	UE46_10140	-	tryptophan synthase subunit alpha	8.14477e-90
Metabolism	E	COG0133	Amino acid transport and metabolism	UE46_10145	-	tryptophan synthase subunit beta	0
Metabolism	E	COG0135	Amino acid transport and metabolism	UE46_10150	-	N-(5'-phosphoribosyl)anthranilate isomerase	2.71525e-61
Metabolism	E	COG0134	Amino acid transport and metabolism	UE46_10155	-	indole-3-glycerol phosphate synthase	3.24312e-88
Metabolism	E	COG0547	Amino acid transport and metabolism	UE46_10160	-	anthranilate phosphoribosyltransferase	2.16027e-133
Metabolism	E	COG0512	Amino acid transport and metabolism	UE46_10165	-	anthranilate synthase subunit II	3.26597e-91
Metabolism	E	COG0147	Amino acid transport and metabolism	UE46_10170	-	anthranilate synthase subunit I	2.72778e-162
Metabolism	E	COG0531	Amino acid transport and metabolism	UE46_10220	-	arginine:ornithine antiporter	5.51106e-23
Metabolism	E	COG0367	Amino acid transport and metabolism	UE46_10250	-	asparagine synthase	1.13269e-169
Metabolism	E	COG0646	Amino acid transport and metabolism	UE46_10340	-	homocysteine methyltransferase	3.57398e-110
Metabolism	E	COG0626	Amino acid transport and metabolism	UE46_10345	-	cystathionine gamma-synthase	9.88703e-175
Metabolism	E	COG0626	Amino acid transport and metabolism	UE46_10350	-	cystathionine gamma-synthase	1.45023e-163
Metabolism	E	COG0620	Amino acid transport and metabolism	UE46_10355	-	5-methyltetrahydropteroyltriglutamate-- homocysteine methyltransferase	3.61502e-137
Metabolism	E	COG0111	Amino acid transport and metabolism	UE46_10500	-	hypothetical protein	2.23808e-78
Metabolism	E	COG2309	Amino acid transport and metabolism	UE46_10615	-	peptidase M29	1.66947e-141
Metabolism	E	COG0493	Amino acid transport and metabolism	UE46_10730	-	glutamate synthase	1.50228e-166
Metabolism	E	COG0069	Amino acid transport and metabolism	UE46_10735	-	glutamate synthase	0
Metabolism	E	COG0591	Amino acid transport and metabolism	UE46_11020	-	sodium:solute symporter	1.15511e-49
Metabolism	E	COG0531	Amino acid transport and metabolism	UE46_11030	-	porin	7.03716e-27
Metabolism	E	COG2195	Amino acid transport and metabolism	UE46_11525	-	peptidase T	3.46644e-144
Metabolism	E	COG1063	Amino acid transport and metabolism	UE46_11740	-	ribitol-5-phosphate dehydrogenase	4.09325e-47
Metabolism	E	COG3842	Amino acid transport and metabolism	UE46_11990	-	ABC transporter ATP-binding protein	4.02108e-63
Metabolism	E	COG2171	Amino acid transport and metabolism	UE46_12140	-	2,3,4,5-tetrahydropyridine-2,6-carboxylateN-succinyltransferase	4.43419e-74
Metabolism	E	COG0436	Amino acid transport and metabolism	UE46_12170	-	aromatic amino acid aminotransferase	1.32669e-124
Metabolism	E	COG0010	Amino acid transport and metabolism	UE46_12470	-	hypothetical protein	1.18917e-39
Metabolism	E	COG0531	Amino acid transport and metabolism	UE46_12475	-	amino acid permease	3.13323e-25
Metabolism	E	COG0137	Amino acid transport and metabolism	UE46_12555	-	argininosuccinate synthase	0
Metabolism	E	COG0165	Amino acid transport and metabolism	UE46_12560	-	argininosuccinate lyase	0
Metabolism	E	COG0334	Amino acid transport and metabolism	UE46_12735	-	leucine dehydrogenase	1.02191e-96
Metabolism	E	COG0076	Amino acid transport and metabolism	UE46_12885	-	glutamate decarboxylase	1.60407e-133
Metabolism	E	COG0531	Amino acid transport and metabolism	UE46_12890	-	glutamate:gamma-aminobutyrate antiporter	3.8873e-26
Metabolism	E	COG0531	Amino acid transport and metabolism	UE46_12920	-	glutamate:gamma-aminobutyrate antiporter	8.49005e-21
Metabolism	E	COG0076	Amino acid transport and metabolism	UE46_12925	-	glutamate decarboxylase	1.17147e-138
Metabolism	E	COG1164	Amino acid transport and metabolism	UE46_12985	-	oligopeptidase PepB	0
Metabolism	E	COG0444	Amino acid transport and metabolism	UE46_13010	-	peptide ABC transporter ATP-binding protein	2.3769e-174
Metabolism	E	COG1173	Amino acid transport and metabolism	UE46_13015	-	peptide ABC transporter permease	9.04663e-84
Metabolism	E	COG0601	Amino acid transport and metabolism	UE46_13020	-	peptide ABC transporter permease	8.37243e-100
Metabolism	E	COG4166	Amino acid transport and metabolism	UE46_13025	-	peptide ABC transporter substrate-binding protein	3.01938e-126
Metabolism	E	COG4166	Amino acid transport and metabolism	UE46_13030	-	peptide ABC transporter substrate-binding protein	1.49317e-120
Metabolism	E	COG3962	Amino acid transport and metabolism	UE46_13210	-	3D-(3,5/4)-trihydroxycyclohexane-1,2-dionehydrolase	0
Metabolism	E	COG0765	Amino acid transport and metabolism	UE46_13335	-	ABC transporter permease	2.24287e-83
Metabolism	E	COG1126	Amino acid transport and metabolism	UE46_13340	glnQ	glutamine ABC transporter ATP-binding protein	3.63045e-146
Metabolism	E	COG0436	Amino acid transport and metabolism	UE46_13345	-	aspartate aminotransferase	1.31785e-115
Metabolism	E	COG0520	Amino acid transport and metabolism	UE46_13535	-	cysteine desulfurase	9.82502e-178
Metabolism	E	COG1387	Amino acid transport and metabolism	UE46_13600	-	histidinol phosphatase	8.97382e-29
Metabolism	E	COG3705	Amino acid transport and metabolism	UE46_13610	-	ATP phosphoribosyltransferase	2.65532e-89
Metabolism	E	COG0040	Amino acid transport and metabolism	UE46_13615	-	ATP phosphoribosyltransferase	8.53427e-71
Metabolism	E	COG0141	Amino acid transport and metabolism	UE46_13620	-	histidinol dehydrogenase	0
Metabolism	E	COG0131	Amino acid transport and metabolism	UE46_13625	hisB	imidazoleglycerol-phosphate dehydratase	3.79242e-104
Metabolism	E	COG0118	Amino acid transport and metabolism	UE46_13630	hisH	imidazole glycerol phosphate synthase	1.59246e-89
Metabolism	E	COG0106	Amino acid transport and metabolism	UE46_13635	-	1-(5-phosphoribosyl)-5-[(5-phosphoribosylamino)methylideneamino] imidazole-4-carboxamide isomerase	2.32311e-94
Metabolism	E	COG0107	Amino acid transport and metabolism	UE46_13640	-	imidazole glycerol phosphate synthase	1.84069e-143
Metabolism	E	COG0139	Amino acid transport and metabolism	UE46_13645	-	phosphoribosyl-AMP cyclohydrolase	5.99809e-52
Metabolism	E	COG0140	Amino acid transport and metabolism	UE46_13650	-	phosphoribosyl-ATP pyrophosphatase	4.53747e-34
Metabolism	E	COG0079	Amino acid transport and metabolism	UE46_13655	-	histidinol-phosphate aminotransferase	1.87528e-107
Metabolism	E	COG0334	Amino acid transport and metabolism	UE46_13680	-	glutamate dehydrogenase	0
Metabolism	E	COG3104	Amino acid transport and metabolism	UE46_13790	-	peptide transporter	4.18722e-152
Metabolism	E	COG1125	Amino acid transport and metabolism	UE46_14250	-	glycine/betaine ABC transporter ATP-binding protein	1.89693e-137
Metabolism	E	COG1126	Amino acid transport and metabolism	UE46_14305	-	amino acid ABC transporter ATP-binding protein	4.71139e-132
Metabolism	E	COG0765	Amino acid transport and metabolism	UE46_14310	-	cysteine ABC transporter permease	1.63382e-53
Metabolism	E	COG0765	Amino acid transport and metabolism	UE46_14315	-	cysteine ABC transporter permease	2.70558e-51
Metabolism	E	COG0834	Amino acid transport and metabolism	UE46_14320	-	L-cystine-binding protein TcyJ	5.15726e-32
Metabolism	E	COG1168	Amino acid transport and metabolism	UE46_14505	-	beta-cystathionase	1.35463e-143
Metabolism	E	COG0462	Amino acid transport and metabolism	UE46_14620	-	ribose-phosphate pyrophosphokinase	7.11647e-158
Metabolism	E	COG0075	Amino acid transport and metabolism	UE46_14780	-	aminotransferase V	6.00797e-133
Metabolism	E	COG1982	Amino acid transport and metabolism	UE46_14800	-	hypothetical protein	1.5468e-106
Metabolism	E	COG1280	Amino acid transport and metabolism	UE46_15125	-	amino acid transporter LysE	3.67436e-22
Metabolism	E	COG1063	Amino acid transport and metabolism	UE46_15160	-	alcohol dehydrogenase	1.31882e-44
Metabolism	E	COG0747	Amino acid transport and metabolism	UE46_15225	-	peptide ABC transporter substrate-binding protein	2.46724e-86
Metabolism	E	COG0601	Amino acid transport and metabolism	UE46_15230	-	peptide permease	5.98089e-114
Metabolism	E	COG1173	Amino acid transport and metabolism	UE46_15235	-	peptide ABC transporter permease	1.51169e-85
Metabolism	E	COG1113	Amino acid transport and metabolism	UE46_15380	-	D-alanine/D-serine/glycine permease	0
Metabolism	E	COG0531	Amino acid transport and metabolism	UE46_15620	-	amino acid permease	1.66875e-39
Metabolism	E	COG4362	Amino acid transport and metabolism	UE46_15835	-	hypothetical protein	2.05904e-167
Metabolism	E	COG0111	Amino acid transport and metabolism	UE46_16095	-	3-phosphoglycerate dehydrogenase	1.87194e-74
Metabolism	E	COG1932	Amino acid transport and metabolism	UE46_16100	-	MFS transporter	1.35313e-163
Metabolism	F	COG0516	Nucleotide transport and metabolism	UE46_00360	-	inosine-5-monophosphate dehydrogenase	2.41135e-44
Metabolism	F	COG0402	Nucleotide transport and metabolism	UE46_00585	-	deaminase	1.39333e-34
Metabolism	F	COG1328	Nucleotide transport and metabolism	UE46_00920	-	ribonucleoside-triphosphate reductase	0
Metabolism	F	COG0634	Nucleotide transport and metabolism	UE46_01345	-	hypoxanthine-guanine phosphoribosyltransferase	2.32155e-88
Metabolism	F	COG0563	Nucleotide transport and metabolism	UE46_01825	-	adenylate kinase	1.43213e-64
Metabolism	F	COG0504	Nucleotide transport and metabolism	UE46_02305	-	CTP synthetase	0
Metabolism	F	COG1435	Nucleotide transport and metabolism	UE46_02410	-	thymidine kinase	9.16365e-89
Metabolism	F	COG0035	Nucleotide transport and metabolism	UE46_02445	upp	uracil phosphoribosyltransferase	2.04992e-110
Metabolism	F	COG0737	Nucleotide transport and metabolism	UE46_02805	-	serine/threonine protein phosphatase	4.71124e-79
Metabolism	F	COG2169	Nucleotide transport and metabolism	UE46_03075	-	cysteine methyltransferase	1.11339e-75
Metabolism	F	COG0209	Nucleotide transport and metabolism	UE46_04465	-	ribonucleotide-diphosphate reductase subunit alpha	0
Metabolism	F	COG0208	Nucleotide transport and metabolism	UE46_04470	-	ribonucleotide-diphosphate reductase subunit beta	5.17256e-105
Metabolism	F	COG0005	Nucleotide transport and metabolism	UE46_06720	-	purine nucleoside phosphorylase	3.89403e-92
Metabolism	F	COG0283	Nucleotide transport and metabolism	UE46_06795	-	cytidylate kinase	4.9138e-97
Metabolism	F	COG0105	Nucleotide transport and metabolism	UE46_06845	-	nucleoside diphosphate kinase	4.9639e-72
Metabolism	F	COG0503	Nucleotide transport and metabolism	UE46_07080	-	xanthine phosphoribosyltransferase	3.79233e-46
Metabolism	F	COG2233	Nucleotide transport and metabolism	UE46_07085	-	xanthine permease	1.3016e-125
Metabolism	F	COG2759	Nucleotide transport and metabolism	UE46_07115	-	formate--tetrahydrofolate ligase	0
Metabolism	F	COG0207	Nucleotide transport and metabolism	UE46_07125	-	thymidylate synthase	1.62046e-137
Metabolism	F	COG0813	Nucleotide transport and metabolism	UE46_07210	-	purine nucleoside phosphorylase DeoD-type	4.87239e-128
Metabolism	F	COG2065	Nucleotide transport and metabolism	UE46_07305	-	bifunctional pyrimidine regulatory protein PyrR uracil phosphoribosyltransferase	1.11193e-80
Metabolism	F	COG2233	Nucleotide transport and metabolism	UE46_07310	-	uracil permease	6.8754e-102
Metabolism	F	COG0540	Nucleotide transport and metabolism	UE46_07315	-	hypothetical protein	7.81002e-124
Metabolism	F	COG0044	Nucleotide transport and metabolism	UE46_07320	-	dihydroorotase	1.57248e-163
Metabolism	F	COG0505	Nucleotide transport and metabolism	UE46_07325	-	carbamoyl phosphate synthase small subunit	0
Metabolism	F	COG0458	Nucleotide transport and metabolism	UE46_07330	-	carbamoyl phosphate synthase large subunit	0
Metabolism	F	COG0167	Nucleotide transport and metabolism	UE46_07340	-	dihydroorotate dehydrogenase	4.05665e-103
Metabolism	F	COG0284	Nucleotide transport and metabolism	UE46_07345	-	orotidine 5'-phosphate decarboxylase	1.93147e-74
Metabolism	F	COG0461	Nucleotide transport and metabolism	UE46_07350	-	Orotate phosphoribosyltransferase	4.39752e-62
Metabolism	F	COG0194	Nucleotide transport and metabolism	UE46_07415	-	guanylate kinase	1.08904e-88
Metabolism	F	COG0127	Nucleotide transport and metabolism	UE46_07815	-	hypothetical protein	1.25126e-81
Metabolism	F	COG2233	Nucleotide transport and metabolism	UE46_08010	-	purine permease	5.29506e-50
Metabolism	F	COG0528	Nucleotide transport and metabolism	UE46_08805	pyrH	uridylate kinase	9.83476e-118
Metabolism	F	COG0295	Nucleotide transport and metabolism	UE46_09075	-	cytidine deaminase	6.0733e-62
Metabolism	F	COG2131	Nucleotide transport and metabolism	UE46_09165	-	hypothetical protein	1.7334e-60
Metabolism	F	COG0775	Nucleotide transport and metabolism	UE46_09220	-	5'-methylthioadenosine nucleosidase	1.12182e-67
Metabolism	F	COG0572	Nucleotide transport and metabolism	UE46_09235	-	uridine kinase	1.77266e-88
Metabolism	F	COG0503	Nucleotide transport and metabolism	UE46_09435	-	adenine phosphoribosyltransferase	2.09461e-58
Metabolism	F	COG0756	Nucleotide transport and metabolism	UE46_09875	-	deoxyuridine 5'-triphosphate nucleotidohydrolase	7.9588e-40
Metabolism	F	COG1001	Nucleotide transport and metabolism	UE46_10955	-	adenine deaminase	0
Metabolism	F	COG0151	Nucleotide transport and metabolism	UE46_11435	-	phosphoribosylamine--glycine ligase	0
Metabolism	F	COG0138	Nucleotide transport and metabolism	UE46_11440	purH	phosphoribosylaminoimidazolecarboxamideformyltransferase	0
Metabolism	F	COG0299	Nucleotide transport and metabolism	UE46_11445	-	phosphoribosylglycinamide formyltransferase	3.68743e-84
Metabolism	F	COG0150	Nucleotide transport and metabolism	UE46_11450	-	phosphoribosylaminoimidazole synthetase	1.70588e-169
Metabolism	F	COG0034	Nucleotide transport and metabolism	UE46_11455	-	amidophosphoribosyltransferase	0
Metabolism	F	COG0046	Nucleotide transport and metabolism	UE46_11460	-	phosphoribosylformylglycinamidine synthase	0
Metabolism	F	COG0047	Nucleotide transport and metabolism	UE46_11465	-	phosphoribosylformylglycinamidine synthase	1.11387e-116
Metabolism	F	COG1828	Nucleotide transport and metabolism	UE46_11470	-	phosphoribosylformylglycinamidine synthase	1.5161e-28
Metabolism	F	COG0152	Nucleotide transport and metabolism	UE46_11475	-	phosphoribosylaminoimidazole-succinocarboxamidesynthase	1.75741e-102
Metabolism	F	COG0015	Nucleotide transport and metabolism	UE46_11480	-	adenylosuccinate lyase	0
Metabolism	F	COG0026	Nucleotide transport and metabolism	UE46_11485	-	phosphoribosylaminoimidazole carboxylase	2.99746e-165
Metabolism	F	COG0041	Nucleotide transport and metabolism	UE46_11490	-	N5-carboxyaminoimidazole ribonucleotide mutase	1.58959e-80
Metabolism	F	COG0519	Nucleotide transport and metabolism	UE46_11685	-	GMP synthase	0
Metabolism	F	COG0737	Nucleotide transport and metabolism	UE46_12060	-	5'-nucleotidase	5.20287e-76
Metabolism	F	COG2169	Nucleotide transport and metabolism	UE46_12965	-	hypothetical protein	1.041e-59
Metabolism	F	COG0537	Nucleotide transport and metabolism	UE46_13150	-	protein hit	8.79369e-49
Metabolism	F	COG0005	Nucleotide transport and metabolism	UE46_14220	-	purine nucleoside phosphorylase	9.04128e-87
Metabolism	F	COG0213	Nucleotide transport and metabolism	UE46_14260	deoA	thymidine phosphorylase	0
Metabolism	F	COG1972	Nucleotide transport and metabolism	UE46_14270	-	pyrimidine nucleoside transporter NupC	2.57236e-140
Metabolism	F	COG0274	Nucleotide transport and metabolism	UE46_14280	-	deoxyribose-phosphate aldolase	1.85979e-97
Metabolism	F	COG0462	Nucleotide transport and metabolism	UE46_14620	-	ribose-phosphate pyrophosphokinase	7.11647e-158
Metabolism	F	COG0503	Nucleotide transport and metabolism	UE46_14655	-	purine operon repressor	2.25887e-42
Metabolism	F	COG0044	Nucleotide transport and metabolism	UE46_14755	-	allantoinase	5.04796e-144
Metabolism	F	COG0125	Nucleotide transport and metabolism	UE46_14795	-	thymidylate kinase	1.60178e-74
Metabolism	F	COG0590	Nucleotide transport and metabolism	UE46_14980	-	deaminase	1.50472e-61
Metabolism	F	COG0104	Nucleotide transport and metabolism	UE46_15455	-	adenylosuccinate synthetase	0
Metabolism	G	COG2190	Carbohydrate transport and metabolism	UE46_00170	-	hypothetical protein	2.90896e-49
Metabolism	G	COG1486	Carbohydrate transport and metabolism	UE46_00180	-	6-phospho-alpha-glucosidase	5.77371e-161
Metabolism	G	COG1263	Carbohydrate transport and metabolism	UE46_00185	-	PTS alpha-glucoside transporter subunit IIBC	4.98039e-59
Metabolism	G	COG1940	Carbohydrate transport and metabolism	UE46_00250	-	beta-glucoside kinase	3.93853e-54
Metabolism	G	COG1455	Carbohydrate transport and metabolism	UE46_00255	-	PTS cellobiose transporter subunit IIC	1.71797e-129
Metabolism	G	COG2723	Carbohydrate transport and metabolism	UE46_00260	-	aryl-phospho-beta-D-glucosidase	0
Metabolism	G	COG0406	Carbohydrate transport and metabolism	UE46_00430	-	phosphoglycerate mutase	1.41815e-40
Metabolism	G	COG1940	Carbohydrate transport and metabolism	UE46_00455	-	ROK family transcriptional regulator	5.09771e-48
Metabolism	G	COG2211	Carbohydrate transport and metabolism	UE46_00465	-	sodium:solute symporter	2.38232e-125
Metabolism	G	COG0363	Carbohydrate transport and metabolism	UE46_00485	-	6-phosphogluconolactonase	1.37483e-59
Metabolism	G	COG2723	Carbohydrate transport and metabolism	UE46_00490	-	6-phospho-beta-glucosidase	0
Metabolism	G	COG2723	Carbohydrate transport and metabolism	UE46_00520	-	6-phospho-beta-glucosidase	0
Metabolism	G	COG0406	Carbohydrate transport and metabolism	UE46_00545	-	phosphoglycerate mutase	1.55804e-51
Metabolism	G	COG2723	Carbohydrate transport and metabolism	UE46_00565	-	aryl-phospho-beta-D-glucosidase	0
Metabolism	G	COG3469	Carbohydrate transport and metabolism	UE46_00575	-	chitinase	3.72368e-162
Metabolism	G	COG2814	Carbohydrate transport and metabolism	UE46_00695	-	MFS sugar transporter	1.84626e-87
Metabolism	G	COG3839	Carbohydrate transport and metabolism	UE46_00720	-	sugar ABC transporter ATP-binding protein	2.26201e-158
Metabolism	G	COG1070	Carbohydrate transport and metabolism	UE46_00830	-	sugar kinase	1.23896e-75
Metabolism	G	COG0451	Carbohydrate transport and metabolism	UE46_00910	-	UDP-glucose 4-epimerase	9.98252e-61
Metabolism	G	COG1455	Carbohydrate transport and metabolism	UE46_01100	-	PTS cellobiose transporter subunit IIC	9.58504e-102
Metabolism	G	COG1440	Carbohydrate transport and metabolism	UE46_01105	-	PTS cellobiose transporter subunit IIB	1.87181e-31
Metabolism	G	COG1472	Carbohydrate transport and metabolism	UE46_01110	-	beta-glucosidase	7.50572e-72
Metabolism	G	COG1447	Carbohydrate transport and metabolism	UE46_01115	-	PTS dihydroxyacetone transporter	2.02176e-26
Metabolism	G	COG1109	Carbohydrate transport and metabolism	UE46_01250	-	phosphoglucomutase	4.70694e-79
Metabolism	G	COG4464	Carbohydrate transport and metabolism	UE46_01255	-	tyrosine protein phosphatase	1.01961e-81
Metabolism	G	COG0574	Carbohydrate transport and metabolism	UE46_01515	-	phosphoenolpyruvate synthase	1.16043e-127
Metabolism	G	COG2271	Carbohydrate transport and metabolism	UE46_01890	-	MFS transporter	4.84157e-30
Metabolism	G	COG1762	Carbohydrate transport and metabolism	UE46_02130	-	PTS fructose transporter subunit IIA	2.51058e-25
Metabolism	G	COG3775	Carbohydrate transport and metabolism	UE46_02140	gatC	PTS system galactitol-specific transporter subunit IIC	2.41717e-169
Metabolism	G	COG0698	Carbohydrate transport and metabolism	UE46_02155	-	ribose 5-phosphate isomerase	7.77255e-64
Metabolism	G	COG0176	Carbohydrate transport and metabolism	UE46_02160	-	hypothetical protein	1.7166e-40
Metabolism	G	COG0036	Carbohydrate transport and metabolism	UE46_02165	-	ribulose-phosphate 3-epimerase	1.26729e-83
Metabolism	G	COG0021	Carbohydrate transport and metabolism	UE46_02170	-	transketolase	0
Metabolism	G	COG0036	Carbohydrate transport and metabolism	UE46_02175	-	ribulose-phosphate 3-epimerase	1.92736e-104
Metabolism	G	COG1263	Carbohydrate transport and metabolism	UE46_02210	-	PTS beta-glucoside transporter subunit IIABC	9.83236e-83
Metabolism	G	COG0800	Carbohydrate transport and metabolism	UE46_02230	-	ketohydroxyglutarate aldolase	8.03414e-68
Metabolism	G	COG0524	Carbohydrate transport and metabolism	UE46_02235	-	2-dehydro-3-deoxygluconokinase	1.27948e-37
Metabolism	G	COG3717	Carbohydrate transport and metabolism	UE46_02240	-	5-keto-4-deoxyuronate isomerase	1.66109e-144
Metabolism	G	COG2211	Carbohydrate transport and metabolism	UE46_02250	-	melibiose carrier protein	8.22449e-81
Metabolism	G	COG0191	Carbohydrate transport and metabolism	UE46_02355	-	hypothetical protein	2.2738e-134
Metabolism	G	COG0647	Carbohydrate transport and metabolism	UE46_02815	-	HAD family hydrolase	4.24878e-87
Metabolism	G	COG2814	Carbohydrate transport and metabolism	UE46_02915	-	MFS transporter	1.11944e-21
Metabolism	G	COG1440	Carbohydrate transport and metabolism	UE46_02925	-	PTS beta-glucoside transporter subunit IIB	3.97086e-43
Metabolism	G	COG0166	Carbohydrate transport and metabolism	UE46_02965	-	glucose-6-phosphate isomerase	3.1368e-153
Metabolism	G	COG1349	Carbohydrate transport and metabolism	UE46_02970	-	DeoR faimly transcriptional regulator	7.77286e-81
Metabolism	G	COG2513	Carbohydrate transport and metabolism	UE46_03080	-	hypothetical protein	1.50669e-53
Metabolism	G	COG2017	Carbohydrate transport and metabolism	UE46_03090	-	hypothetical protein	1.40179e-67
Metabolism	G	COG1109	Carbohydrate transport and metabolism	UE46_03095	-	phosphoglucomutase	2.71279e-102
Metabolism	G	COG0057	Carbohydrate transport and metabolism	UE46_03245	-	glyceraldehyde-3-phosphate dehydrogenase	1.45653e-163
Metabolism	G	COG0126	Carbohydrate transport and metabolism	UE46_03250	-	phosphoglycerate kinase	0
Metabolism	G	COG0149	Carbohydrate transport and metabolism	UE46_03255	tpiA	triosephosphate isomerase	1.20528e-105
Metabolism	G	COG0696	Carbohydrate transport and metabolism	UE46_03260	-	phosphoglyceromutase	0
Metabolism	G	COG0148	Carbohydrate transport and metabolism	UE46_03265	eno	enolase	0
Metabolism	G	COG0451	Carbohydrate transport and metabolism	UE46_03340	-	UDP-glucose 4-epimerase	5.03485e-45
Metabolism	G	COG0451	Carbohydrate transport and metabolism	UE46_03645	-	3-beta hydroxysteroid dehydrogenase	2.44919e-39
Metabolism	G	COG3444	Carbohydrate transport and metabolism	UE46_03735	-	PTS system mannost-specific transporter subunits IIAB	6.60762e-68
Metabolism	G	COG3715	Carbohydrate transport and metabolism	UE46_03740	-	PTS mannose transporter subunit IIC	5.98708e-77
Metabolism	G	COG3716	Carbohydrate transport and metabolism	UE46_03745	-	PTS system mannose family transporter subunit IID	7.07587e-129
Metabolism	G	COG2271	Carbohydrate transport and metabolism	UE46_03765	-	MFS transporter	1.92343e-22
Metabolism	G	COG4975	Carbohydrate transport and metabolism	UE46_04115	-	glucose transporter GlcU	6.58082e-101
Metabolism	G	COG1682	Carbohydrate transport and metabolism	UE46_04180	-	hypothetical protein	1.38315e-42
Metabolism	G	COG1134	Carbohydrate transport and metabolism	UE46_04185	-	hypothetical protein	4.60211e-94
Metabolism	G	COG0451	Carbohydrate transport and metabolism	UE46_04190	-	UDP-glucose 4-epimerase	5.36397e-60
Metabolism	G	COG1482	Carbohydrate transport and metabolism	UE46_04390	-	mannose-6-phosphate isomerase	4.70153e-127
Metabolism	G	COG2213	Carbohydrate transport and metabolism	UE46_04485	-	PTS system mannitol-specific transporter subunit IIBC	0
Metabolism	G	COG4668	Carbohydrate transport and metabolism	UE46_04495	-	PTS mannitol transporter subunit IIA	6.53125e-49
Metabolism	G	COG0246	Carbohydrate transport and metabolism	UE46_04500	-	mannitol-1-phosphate 5-dehydrogenase	6.15085e-87
Metabolism	G	COG3855	Carbohydrate transport and metabolism	UE46_04680	-	fructose 1,6-bisphosphatase	0
Metabolism	G	COG1455	Carbohydrate transport and metabolism	UE46_05025	-	PTS lactose transporter subunit IIC	8.35316e-135
Metabolism	G	COG0061	Carbohydrate transport and metabolism	UE46_05585	ppnK	inorganic polyphosphate kinase	1.98354e-64
Metabolism	G	COG1363	Carbohydrate transport and metabolism	UE46_05625	-	peptidase M42	8.25615e-112
Metabolism	G	COG0726	Carbohydrate transport and metabolism	UE46_05795	-	hypothetical protein	3.85251e-31
Metabolism	G	COG1940	Carbohydrate transport and metabolism	UE46_05820	-	N-acetylmannosamine kinase	9.02376e-58
Metabolism	G	COG3716	Carbohydrate transport and metabolism	UE46_05850	-	PTS mannose transporter subunit IID	1.65939e-133
Metabolism	G	COG3715	Carbohydrate transport and metabolism	UE46_05855	-	PTS mannose transporter subunit IIC	4.14239e-87
Metabolism	G	COG3444	Carbohydrate transport and metabolism	UE46_05860	-	PTS friuctose transporter subunit IIB	1.29177e-71
Metabolism	G	COG2893	Carbohydrate transport and metabolism	UE46_05865	-	PTS mannose transporter subunit IID	2.06929e-44
Metabolism	G	COG0296	Carbohydrate transport and metabolism	UE46_06095	-	glycogen branching protein	0
Metabolism	G	COG0448	Carbohydrate transport and metabolism	UE46_06100	glgC	glucose-1-phosphate adenylyltransferase	1.15518e-173
Metabolism	G	COG0448	Carbohydrate transport and metabolism	UE46_06105	-	hypothetical protein	1.81217e-95
Metabolism	G	COG0297	Carbohydrate transport and metabolism	UE46_06110	-	glycogen synthase	0
Metabolism	G	COG0058	Carbohydrate transport and metabolism	UE46_06115	-	glucan phosphorylase	0
Metabolism	G	COG1820	Carbohydrate transport and metabolism	UE46_06325	-	N-acetylglucosamine-6-phosphate deacetylase	3.63484e-141
Metabolism	G	COG0363	Carbohydrate transport and metabolism	UE46_06330	-	glucosamine-6-phosphate deaminase	1.63272e-67
Metabolism	G	COG0129	Carbohydrate transport and metabolism	UE46_06590	-	dihydroxy-acid dehydratase	0
Metabolism	G	COG0364	Carbohydrate transport and metabolism	UE46_06610	-	glucose-6-phosphate dehydrogenase	0
Metabolism	G	COG1803	Carbohydrate transport and metabolism	UE46_06970	-	methylglyoxal synthase	8.74144e-68
Metabolism	G	COG2271	Carbohydrate transport and metabolism	UE46_07140	-	MFS transporter	1.49399e-38
Metabolism	G	COG0574	Carbohydrate transport and metabolism	UE46_07150	-	pyruvate phosphate dikinase	0
Metabolism	G	COG1653	Carbohydrate transport and metabolism	UE46_07360	-	sugar ABC transporter substrate-binding protein	2.86131e-34
Metabolism	G	COG1175	Carbohydrate transport and metabolism	UE46_07365	-	sugar ABC transporter permease	9.35411e-65
Metabolism	G	COG0395	Carbohydrate transport and metabolism	UE46_07370	-	sugar ABC transporter permease	2.08016e-52
Metabolism	G	COG0366	Carbohydrate transport and metabolism	UE46_07375	-	glycosyl hydrolase	8.12773e-84
Metabolism	G	COG2152	Carbohydrate transport and metabolism	UE46_07385	-	glycosidase	4.51241e-109
Metabolism	G	COG1109	Carbohydrate transport and metabolism	UE46_07390	-	hypothetical protein	8.33559e-109
Metabolism	G	COG0036	Carbohydrate transport and metabolism	UE46_07505	-	ribulose-phosphate 3-epimerase	4.99769e-113
Metabolism	G	COG1363	Carbohydrate transport and metabolism	UE46_07705	-	peptidase M28	8.94649e-145
Metabolism	G	COG2017	Carbohydrate transport and metabolism	UE46_08000	-	LACX protein	2.34304e-34
Metabolism	G	COG0021	Carbohydrate transport and metabolism	UE46_08110	-	transketolase	0
Metabolism	G	COG1349	Carbohydrate transport and metabolism	UE46_08285	-	DeoR faimly transcriptional regulator	4.02204e-63
Metabolism	G	COG1820	Carbohydrate transport and metabolism	UE46_08290	-	N-acetylglucosamine-6-phosphate deacetylase	1.26146e-139
Metabolism	G	COG0726	Carbohydrate transport and metabolism	UE46_08300	-	hypothetical protein	1.43955e-25
Metabolism	G	COG0524	Carbohydrate transport and metabolism	UE46_08325	-	hypothetical protein	6.42852e-59
Metabolism	G	COG0362	Carbohydrate transport and metabolism	UE46_08475	-	6-phosphogluconate dehydrogenase	0
Metabolism	G	COG1940	Carbohydrate transport and metabolism	UE46_08675	-	glucokinase	3.5098e-73
Metabolism	G	COG0580	Carbohydrate transport and metabolism	UE46_09520	-	glycerol transporter	8.13713e-76
Metabolism	G	COG0469	Carbohydrate transport and metabolism	UE46_09680	-	pyruvate kinase	0
Metabolism	G	COG0205	Carbohydrate transport and metabolism	UE46_09685	-	6-phosphofructokinase	1.05209e-134
Metabolism	G	COG0061	Carbohydrate transport and metabolism	UE46_09870	ppnK	inorganic polyphosphate kinase	1.51217e-53
Metabolism	G	COG1363	Carbohydrate transport and metabolism	UE46_10035	-	peptidase M28	1.34256e-141
Metabolism	G	COG0063	Carbohydrate transport and metabolism	UE46_10105	-	carbohydrate kinase	7.12036e-75
Metabolism	G	COG1263	Carbohydrate transport and metabolism	UE46_10185	-	permease	1.40587e-66
Metabolism	G	COG1447	Carbohydrate transport and metabolism	UE46_10670	-	PTS mannose transporter subunit IIA	1.47042e-35
Metabolism	G	COG1455	Carbohydrate transport and metabolism	UE46_10675	-	PTS lactose transporter subunit IIC	1.19268e-136
Metabolism	G	COG1440	Carbohydrate transport and metabolism	UE46_10680	-	hypothetical protein	2.54671e-43
Metabolism	G	COG0406	Carbohydrate transport and metabolism	UE46_10705	-	phosphoglycerate mutase	6.29376e-45
Metabolism	G	COG0451	Carbohydrate transport and metabolism	UE46_10965	-	NAD-dependent dehydratase	8.60398e-23
Metabolism	G	COG1440	Carbohydrate transport and metabolism	UE46_11690	-	PTS lactose transporter subunit IIBC	2.67262e-23
Metabolism	G	COG1134	Carbohydrate transport and metabolism	UE46_11785	-	sugar ABC transporter ATP-binding protein	8.33065e-101
Metabolism	G	COG1682	Carbohydrate transport and metabolism	UE46_11790	-	Teichoic acid translocation permease TagG	4.77657e-52
Metabolism	G	COG0483	Carbohydrate transport and metabolism	UE46_11840	-	inositol monophosphatase	2.69577e-66
Metabolism	G	COG0383	Carbohydrate transport and metabolism	UE46_12070	-	alpha-mannosidase	0
Metabolism	G	COG3010	Carbohydrate transport and metabolism	UE46_12075	-	N-acetylmannosamine-6-phosphate 2-epimerase	6.52273e-90
Metabolism	G	COG2190	Carbohydrate transport and metabolism	UE46_12125	-	PTS glucose transporter subunit IIA	1.35368e-57
Metabolism	G	COG1080	Carbohydrate transport and metabolism	UE46_12180	-	phosphoenolpyruvate-protein phosphotransferase	0
Metabolism	G	COG1925	Carbohydrate transport and metabolism	UE46_12185	-	phosphocarrier protein HPr	4.34345e-31
Metabolism	G	COG0120	Carbohydrate transport and metabolism	UE46_12210	-	ribose 5-phosphate isomerase	3.3679e-92
Metabolism	G	COG3958	Carbohydrate transport and metabolism	UE46_12265	-	transketolase	1.48827e-116
Metabolism	G	COG3959	Carbohydrate transport and metabolism	UE46_12270	-	carbohydrate degradation protein	1.04852e-106
Metabolism	G	COG1109	Carbohydrate transport and metabolism	UE46_12380	-	phosphoglucosamine mutase	4.58395e-145
Metabolism	G	COG0235	Carbohydrate transport and metabolism	UE46_12400	-	hypothetical protein	1.80711e-36
Metabolism	G	COG1105	Carbohydrate transport and metabolism	UE46_12405	-	carbohydrate kinase	1.89401e-81
Metabolism	G	COG3775	Carbohydrate transport and metabolism	UE46_12410	-	PTS galactitol transporter subunit IIC	4.15623e-147
Metabolism	G	COG1762	Carbohydrate transport and metabolism	UE46_12420	-	PTS galactitol transporter subunit IIA	1.65062e-21
Metabolism	G	COG1554	Carbohydrate transport and metabolism	UE46_12430	-	maltose phosphorylase	0
Metabolism	G	COG3833	Carbohydrate transport and metabolism	UE46_12440	-	sugar ABC transporter permease	7.98911e-114
Metabolism	G	COG1175	Carbohydrate transport and metabolism	UE46_12445	-	sugar ABC transporter permease	1.1267e-54
Metabolism	G	COG2182	Carbohydrate transport and metabolism	UE46_12450	-	sugar ABC transporter substrate-binding protein	1.53277e-137
Metabolism	G	COG0366	Carbohydrate transport and metabolism	UE46_12455	-	cyclomaltodextrinase	1.3516e-71
Metabolism	G	COG1940	Carbohydrate transport and metabolism	UE46_12570	-	fructokinase	2.50475e-52
Metabolism	G	COG0406	Carbohydrate transport and metabolism	UE46_12730	-	phosphoglycerate mutase	2.56564e-39
Metabolism	G	COG1082	Carbohydrate transport and metabolism	UE46_12755	-	xylose isomerase	8.18633e-40
Metabolism	G	COG4813	Carbohydrate transport and metabolism	UE46_12760	-	PalA	4.6602e-129
Metabolism	G	COG0588	Carbohydrate transport and metabolism	UE46_13075	gpmA	phosphoglyceromutase	1.37296e-132
Metabolism	G	COG1263	Carbohydrate transport and metabolism	UE46_13100	-	trehalose permease IIC protein	6.47249e-76
Metabolism	G	COG0366	Carbohydrate transport and metabolism	UE46_13105	-	trehalose-6-phosphate hydrolase	3.9554e-128
Metabolism	G	COG0537	Carbohydrate transport and metabolism	UE46_13150	-	protein hit	8.79369e-49
Metabolism	G	COG0191	Carbohydrate transport and metabolism	UE46_13180	-	hypothetical protein	1.37811e-118
Metabolism	G	COG1082	Carbohydrate transport and metabolism	UE46_13185	-	isomerase	5.54274e-44
Metabolism	G	COG1082	Carbohydrate transport and metabolism	UE46_13190	-	protein iolH	4.39429e-43
Metabolism	G	COG1082	Carbohydrate transport and metabolism	UE46_13205	-	inosose dehydratase	3.12356e-38
Metabolism	G	COG0524	Carbohydrate transport and metabolism	UE46_13215	-	5-dehydro-2-deoxygluconokinase	4.71465e-68
Metabolism	G	COG3718	Carbohydrate transport and metabolism	UE46_13220	-	5-deoxyglucuronate isomerase	6.04897e-139
Metabolism	G	COG1349	Carbohydrate transport and metabolism	UE46_13230	-	DeoR faimly transcriptional regulator	7.70489e-74
Metabolism	G	COG1447	Carbohydrate transport and metabolism	UE46_13395	-	PTS beta-glucoside transporter subunit IIA	7.86756e-28
Metabolism	G	COG1299	Carbohydrate transport and metabolism	UE46_13455	-	PTS fructose transporter subunit IIC	2.45606e-116
Metabolism	G	COG1105	Carbohydrate transport and metabolism	UE46_13460	-	phosphofructokinase	5.4664e-113
Metabolism	G	COG1349	Carbohydrate transport and metabolism	UE46_13465	-	DeoR faimly transcriptional regulator	8.69684e-68
Metabolism	G	COG1472	Carbohydrate transport and metabolism	UE46_13470	-	beta-glucosidase	2.22062e-42
Metabolism	G	COG2723	Carbohydrate transport and metabolism	UE46_13560	-	6-phospho-beta-glucosidase	0
Metabolism	G	COG2706	Carbohydrate transport and metabolism	UE46_13765	-	6-phosphogluconolactonase	5.67522e-140
Metabolism	G	COG0406	Carbohydrate transport and metabolism	UE46_13785	-	phosphoglycerate mutase	2.1938e-41
Metabolism	G	COG3684	Carbohydrate transport and metabolism	UE46_13915	-	tagatose-bisphosphate aldolase	1.42936e-133
Metabolism	G	COG1455	Carbohydrate transport and metabolism	UE46_14130	-	PTS cellobiose transporter subunit IIC	9.42897e-136
Metabolism	G	COG1486	Carbohydrate transport and metabolism	UE46_14135	-	diacetylchitobiose-6-phosphate hydrolase	0
Metabolism	G	COG1486	Carbohydrate transport and metabolism	UE46_14180	-	diacetylchitobiose-6-phosphate hydrolase	0
Metabolism	G	COG0363	Carbohydrate transport and metabolism	UE46_14190	-	glucosamine-6-phosphate deaminase	3.51094e-47
Metabolism	G	COG1486	Carbohydrate transport and metabolism	UE46_14195	-	diacetylchitobiose-6-phosphate hydrolase	0
Metabolism	G	COG1455	Carbohydrate transport and metabolism	UE46_14200	-	oligo-beta-mannoside permease IIC protein	5.51441e-137
Metabolism	G	COG1940	Carbohydrate transport and metabolism	UE46_14215	-	hypothetical protein	1.68513e-32
Metabolism	G	COG1015	Carbohydrate transport and metabolism	UE46_14265	-	phosphopentomutase	0
Metabolism	G	COG2814	Carbohydrate transport and metabolism	UE46_14295	-	MFS transporter	5.87111e-21
Metabolism	G	COG1363	Carbohydrate transport and metabolism	UE46_14510	-	peptidase	1.20689e-116
Metabolism	G	COG1299	Carbohydrate transport and metabolism	UE46_14515	-	PTS subunit IIBC	8.17173e-83
Metabolism	G	COG1762	Carbohydrate transport and metabolism	UE46_14520	-	PTS sugar transporter subunit IIA	1.75483e-33
Metabolism	G	COG1472	Carbohydrate transport and metabolism	UE46_14550	-	glycosyl hydrolase family 3	8.21793e-92
Metabolism	G	COG1653	Carbohydrate transport and metabolism	UE46_14555	-	ABC transporter substrate-binding protein	9.3489e-54
Metabolism	G	COG1175	Carbohydrate transport and metabolism	UE46_14560	-	sugar ABC transporter permease	1.27853e-70
Metabolism	G	COG0395	Carbohydrate transport and metabolism	UE46_14565	-	sugar ABC transporter permease	1.65563e-70
Metabolism	G	COG4975	Carbohydrate transport and metabolism	UE46_14700	-	glucose transporter GlcU	6.31209e-101
Metabolism	G	COG2376	Carbohydrate transport and metabolism	UE46_14805	-	dihydroxyacetone kinase	1.25298e-120
Metabolism	G	COG2376	Carbohydrate transport and metabolism	UE46_14810	-	dihydroxyacetone kinase	1.7951e-39
Metabolism	G	COG0383	Carbohydrate transport and metabolism	UE46_14870	-	glycosyl hydrolase	4.05665e-132
Metabolism	G	COG1299	Carbohydrate transport and metabolism	UE46_14875	-	PTS mannose transporter subunit IIAB	6.52269e-98
Metabolism	G	COG1445	Carbohydrate transport and metabolism	UE46_14880	-	PTS fructose transporter subunit IIB	3.62606e-34
Metabolism	G	COG1762	Carbohydrate transport and metabolism	UE46_14885	-	PTS mannose transporter subunit IIAB	1.11903e-35
Metabolism	G	COG4975	Carbohydrate transport and metabolism	UE46_14895	-	sugar transporter	6.97134e-95
Metabolism	G	COG1070	Carbohydrate transport and metabolism	UE46_14910	-	gluconate kinase	9.93244e-130
Metabolism	G	COG1482	Carbohydrate transport and metabolism	UE46_15015	-	mannose-6-phosphate isomerase	5.52896e-28
Metabolism	G	COG1940	Carbohydrate transport and metabolism	UE46_15035	-	sugar kinase	5.96546e-60
Metabolism	G	COG0395	Carbohydrate transport and metabolism	UE46_15045	-	permease	2.04914e-54
Metabolism	G	COG1175	Carbohydrate transport and metabolism	UE46_15050	-	ABC transporter permease	6.52159e-56
Metabolism	G	COG1653	Carbohydrate transport and metabolism	UE46_15055	-	ABC transporter substrate-binding protein	8.89406e-29
Metabolism	G	COG2211	Carbohydrate transport and metabolism	UE46_15060	-	sodium:solute symporter	1.37574e-128
Metabolism	G	COG1501	Carbohydrate transport and metabolism	UE46_15065	-	alpha-glucosidase	0
Metabolism	G	COG1940	Carbohydrate transport and metabolism	UE46_15070	-	XylR family transcriptional regulator	1.83604e-49
Metabolism	G	COG1070	Carbohydrate transport and metabolism	UE46_15085	-	xylulose kinase	2.68171e-156
Metabolism	G	COG2115	Carbohydrate transport and metabolism	UE46_15090	-	xylose isomerase	0
Metabolism	G	COG1929	Carbohydrate transport and metabolism	UE46_15140	-	glycerate kinase	2.88834e-144
Metabolism	G	COG1554	Carbohydrate transport and metabolism	UE46_15145	-	glycosyl hydrolase family 65	0
Metabolism	G	COG1082	Carbohydrate transport and metabolism	UE46_15155	-	hypothetical protein	6.20437e-35
Metabolism	G	COG0395	Carbohydrate transport and metabolism	UE46_15165	-	sugar ABC transporter permease	5.712e-66
Metabolism	G	COG1175	Carbohydrate transport and metabolism	UE46_15170	-	sugar ABC transporter permease	9.64719e-61
Metabolism	G	COG1653	Carbohydrate transport and metabolism	UE46_15175	-	sugar ABC transporter substrate-binding protein	1.67247e-41
Metabolism	G	COG0366	Carbohydrate transport and metabolism	UE46_15180	-	sugar phosphorylase	4.52337e-41
Metabolism	G	COG0363	Carbohydrate transport and metabolism	UE46_15325	-	glucosamine-6-phosphate isomerase	3.54915e-55
Metabolism	G	COG3594	Carbohydrate transport and metabolism	UE46_15395	-	hypothetical protein	2.50267e-22
Metabolism	G	COG1653	Carbohydrate transport and metabolism	UE46_15490	-	ABC transporter substrate-binding protein	6.76592e-26
Metabolism	G	COG0395	Carbohydrate transport and metabolism	UE46_15495	-	sugar ABC transporter permease	3.58508e-62
Metabolism	G	COG4209	Carbohydrate transport and metabolism	UE46_15500	-	sugar ABC transporter permease	1.36256e-131
Metabolism	G	COG0383	Carbohydrate transport and metabolism	UE46_15550	-	hypothetical protein	0
Metabolism	G	COG3325	Carbohydrate transport and metabolism	UE46_15745	-	chitinase	6.10074e-124
Metabolism	G	COG0235	Carbohydrate transport and metabolism	UE46_15965	-	rhamnulose-1-phosphate aldolase	1.26352e-31
Metabolism	G	COG4806	Carbohydrate transport and metabolism	UE46_15970	-	hypothetical protein	0
Metabolism	G	COG1070	Carbohydrate transport and metabolism	UE46_15975	-	rhamnulokinase	1.02105e-92
Metabolism	G	COG1349	Carbohydrate transport and metabolism	UE46_15980	-	DeoR faimly transcriptional regulator	2.61561e-75
Metabolism	G	COG0395	Carbohydrate transport and metabolism	UE46_16050	-	ABC transporter permease	1.99169e-76
Metabolism	G	COG1175	Carbohydrate transport and metabolism	UE46_16055	-	sugar ABC transporter permease	4.93328e-71
Metabolism	G	COG2182	Carbohydrate transport and metabolism	UE46_16065	-	ABC transporter substrate-binding protein	1.44951e-38
Metabolism	G	COG1554	Carbohydrate transport and metabolism	UE46_16080	-	trehalase	0
Metabolism	G	COG1554	Carbohydrate transport and metabolism	UE46_16085	-	hypothetical protein	0
Metabolism	G	COG0580	Carbohydrate transport and metabolism	UE46_16115	-	porin	1.57547e-40
Metabolism	H	COG2918	Coenzyme transport and metabolism	UE46_00195	-	glutathione synthetase	3.21469e-135
Metabolism	H	COG0147	Coenzyme transport and metabolism	UE46_00440	-	hypothetical protein	7.96195e-106
Metabolism	H	COG0512	Coenzyme transport and metabolism	UE46_00445	-	hypothetical protein	3.91202e-100
Metabolism	H	COG1648	Coenzyme transport and metabolism	UE46_01295	-	hypothetical protein	7.74108e-42
Metabolism	H	COG0294	Coenzyme transport and metabolism	UE46_01390	-	dihydropteroate synthase	2.81516e-88
Metabolism	H	COG1539	Coenzyme transport and metabolism	UE46_01395	-	dihydroneopterin aldolase	2.49434e-44
Metabolism	H	COG0801	Coenzyme transport and metabolism	UE46_01400	-	2-amino-4-hydroxy-6- hydroxymethyldihydropteridine pyrophosphokinase	5.74704e-56
Metabolism	H	COG0142	Coenzyme transport and metabolism	UE46_01680	-	heptaprenyl diphosphate synthase	1.10057e-80
Metabolism	H	COG1477	Coenzyme transport and metabolism	UE46_01705	-	thiamine biosynthesis protein ApbE	6.67621e-117
Metabolism	H	COG1575	Coenzyme transport and metabolism	UE46_01710	-	1,4-dihydroxy-2-naphthoate prenyltransferase	1.58908e-77
Metabolism	H	COG0262	Coenzyme transport and metabolism	UE46_02185	-	diacylglycerol kinase	1.27663e-28
Metabolism	H	COG0095	Coenzyme transport and metabolism	UE46_02270	-	octanoyl-[GcvH]:protein N-octanoyltransferase	6.48646e-38
Metabolism	H	COG0095	Coenzyme transport and metabolism	UE46_03110	-	octanoyltransferase	1.90449e-51
Metabolism	H	COG0320	Coenzyme transport and metabolism	UE46_03115	-	lipoyl synthase	7.3323e-160
Metabolism	H	COG0156	Coenzyme transport and metabolism	UE46_03345	-	2-amino-3-ketobutyrate CoA ligase	2.2655e-157
Metabolism	H	COG1120	Coenzyme transport and metabolism	UE46_03450	-	ABC transporter ATP-binding protein	7.03181e-103
Metabolism	H	COG0028	Coenzyme transport and metabolism	UE46_03700	-	pyruvate oxidase	2.07107e-179
Metabolism	H	COG0351	Coenzyme transport and metabolism	UE46_04330	-	pyridoxal kinase	2.83703e-115
Metabolism	H	COG0028	Coenzyme transport and metabolism	UE46_04360	-	hypothetical protein	6.4068e-44
Metabolism	H	COG0311	Coenzyme transport and metabolism	UE46_04425	-	glutamine amidotransferase	4.46312e-86
Metabolism	H	COG0214	Coenzyme transport and metabolism	UE46_04430	-	pyridoxal biosynthesis protein	0
Metabolism	H	COG1232	Coenzyme transport and metabolism	UE46_04920	-	protoporphyrinogen oxidase	1.58366e-129
Metabolism	H	COG0115	Coenzyme transport and metabolism	UE46_05615	-	branched-chain amino acid aminotransferase	1.14731e-75
Metabolism	H	COG0196	Coenzyme transport and metabolism	UE46_05705	-	hypothetical protein	5.66779e-58
Metabolism	H	COG0095	Coenzyme transport and metabolism	UE46_05775	-	lipoate--protein ligase	1.22927e-71
Metabolism	H	COG1072	Coenzyme transport and metabolism	UE46_06005	-	pantothenate kinase	5.87464e-121
Metabolism	H	COG0095	Coenzyme transport and metabolism	UE46_06090	-	lipoate--protein ligase	5.64784e-80
Metabolism	H	COG0669	Coenzyme transport and metabolism	UE46_06400	coaD	phosphopantetheine adenylyltransferase	1.72285e-83
Metabolism	H	COG1893	Coenzyme transport and metabolism	UE46_06425	-	hypothetical protein	3.3512e-58
Metabolism	H	COG0059	Coenzyme transport and metabolism	UE46_06575	-	ketol-acid reductoisomerase	0
Metabolism	H	COG0028	Coenzyme transport and metabolism	UE46_06585	-	acetolactate synthase catalytic subunit	0
Metabolism	H	COG1120	Coenzyme transport and metabolism	UE46_06690	fecE	iron-dicitrate transporter ATP-binding subunit	2.54071e-118
Metabolism	H	COG0302	Coenzyme transport and metabolism	UE46_06825	-	GTP cyclohydrolase	4.37059e-96
Metabolism	H	COG2226	Coenzyme transport and metabolism	UE46_06835	-	ubiquinone biosynthesis methyltransferase UbiE	8.29928e-95
Metabolism	H	COG0142	Coenzyme transport and metabolism	UE46_06840	-	heptaprenyl diphosphate synthase	7.04967e-92
Metabolism	H	COG0340	Coenzyme transport and metabolism	UE46_06980	-	biotin--acetyl-CoA-carboxylase ligase	8.48114e-73
Metabolism	H	COG0413	Coenzyme transport and metabolism	UE46_06995	-	3-methyl-2-oxobutanoatehydroxymethyltransferase	2.94412e-125
Metabolism	H	COG0414	Coenzyme transport and metabolism	UE46_07000	-	pantoate--beta-alanine ligase	1.92779e-115
Metabolism	H	COG0853	Coenzyme transport and metabolism	UE46_07005	-	hypothetical protein	5.54959e-63
Metabolism	H	COG0262	Coenzyme transport and metabolism	UE46_07130	-	dihydrofolate reductase	8.2018e-45
Metabolism	H	COG3172	Coenzyme transport and metabolism	UE46_07235	-	transcriptional regulator	8.20616e-87
Metabolism	H	COG0543	Coenzyme transport and metabolism	UE46_07335	-	dihydroorotate dehydrogenase	1.54326e-49
Metabolism	H	COG0452	Coenzyme transport and metabolism	UE46_07470	-	phosphopantothenoylcysteine decarboxylase	6.78001e-147
Metabolism	H	COG1564	Coenzyme transport and metabolism	UE46_07515	-	thiamine pyrophosphokinase	5.91418e-66
Metabolism	H	COG0262	Coenzyme transport and metabolism	UE46_07600	-	dihydrofolate reductase	1.22275e-28
Metabolism	H	COG1154	Coenzyme transport and metabolism	UE46_08530	-	1-deoxy-D-xylulose-5-phosphate synthase	0
Metabolism	H	COG0142	Coenzyme transport and metabolism	UE46_08535	-	hypothetical protein	6.68153e-74
Metabolism	H	COG0190	Coenzyme transport and metabolism	UE46_08550	-	5,10-methylene-tetrahydrofolate cyclohydrolase	3.04614e-135
Metabolism	H	COG0212	Coenzyme transport and metabolism	UE46_08690	-	5-formyltetrahydrofolate cyclo-ligase	2.02759e-43
Metabolism	H	COG0196	Coenzyme transport and metabolism	UE46_08725	-	riboflavin biosynthesis protein RibF	2.68099e-112
Metabolism	H	COG0635	Coenzyme transport and metabolism	UE46_09140	-	coproporphyrinogen III oxidase	1.33653e-145
Metabolism	H	COG1713	Coenzyme transport and metabolism	UE46_09185	-	phosphohydrolase	6.97568e-70
Metabolism	H	COG1057	Coenzyme transport and metabolism	UE46_09190	-	nicotinate-nucleotide adenylyltransferase	6.93444e-70
Metabolism	H	COG0285	Coenzyme transport and metabolism	UE46_09585	-	folylpolyglutamate synthase	1.76356e-136
Metabolism	H	COG0001	Coenzyme transport and metabolism	UE46_09595	-	glutamate-1-semialdehyde aminotransferase	0
Metabolism	H	COG0113	Coenzyme transport and metabolism	UE46_09600	-	delta-aminolevulinic acid dehydratase	0
Metabolism	H	COG1587	Coenzyme transport and metabolism	UE46_09605	-	hypothetical protein	5.76657e-47
Metabolism	H	COG0181	Coenzyme transport and metabolism	UE46_09610	-	porphobilinogen deaminase	7.49968e-130
Metabolism	H	COG0373	Coenzyme transport and metabolism	UE46_09615	-	glutamyl-tRNA reductase	6.34428e-134
Metabolism	H	COG0237	Coenzyme transport and metabolism	UE46_09645	-	dephospho-CoA kinase	4.84586e-62
Metabolism	H	COG0301	Coenzyme transport and metabolism	UE46_09940	-	thiamine biosynthesis protein ThiI	3.74936e-158
Metabolism	H	COG0115	Coenzyme transport and metabolism	UE46_10090	-	D-alanine aminotransferase	7.52427e-72
Metabolism	H	COG0512	Coenzyme transport and metabolism	UE46_10165	-	anthranilate synthase subunit II	3.26597e-91
Metabolism	H	COG0147	Coenzyme transport and metabolism	UE46_10170	-	anthranilate synthase subunit I	2.72778e-162
Metabolism	H	COG0192	Coenzyme transport and metabolism	UE46_10260	-	S-adenosylmethionine synthetase	0
Metabolism	H	COG0447	Coenzyme transport and metabolism	UE46_10305	-	dihydroxynaphthoic acid synthetase	4.94062e-169
Metabolism	H	COG1165	Coenzyme transport and metabolism	UE46_10315	-	2-succinyl-5-enolpyruvyl-6-hydroxy-3- cyclohexene-1-carboxylate synthase	0
Metabolism	H	COG1169	Coenzyme transport and metabolism	UE46_10320	-	isochorismate synthase	1.71753e-102
Metabolism	H	COG1575	Coenzyme transport and metabolism	UE46_10325	-	1,4-dihydroxy-2-naphthoateoctaprenyltransferase	5.8784e-88
Metabolism	H	COG0111	Coenzyme transport and metabolism	UE46_10500	-	hypothetical protein	2.23808e-78
Metabolism	H	COG0001	Coenzyme transport and metabolism	UE46_10505	-	glutamate-1-semialdehyde aminotransferase	0
Metabolism	H	COG0171	Coenzyme transport and metabolism	UE46_11700	nadE	NAD synthetase	2.60911e-91
Metabolism	H	COG1488	Coenzyme transport and metabolism	UE46_11705	-	nicotinate phosphoribosyltransferase	3.89556e-135
Metabolism	H	COG0476	Coenzyme transport and metabolism	UE46_11910	-	molybdopterin biosynthesis protein MoeB	1.01055e-60
Metabolism	H	COG0521	Coenzyme transport and metabolism	UE46_11915	-	molybdenum cofactor biosynthesis protein B	1.37229e-49
Metabolism	H	COG2896	Coenzyme transport and metabolism	UE46_11925	-	molybdenum cofactor biosynthesis protein MoeA	3.17657e-130
Metabolism	H	COG0315	Coenzyme transport and metabolism	UE46_11930	moaC	molybdenum cofactor biosynthesis protein MoaC	5.03099e-67
Metabolism	H	COG0314	Coenzyme transport and metabolism	UE46_11940	-	molybdenum cofactor biosynthesis protein E	1.32916e-41
Metabolism	H	COG1763	Coenzyme transport and metabolism	UE46_11945	-	molybdopterin-guanine dinucleotide biosynthesis protein B	6.3041e-38
Metabolism	H	COG0303	Coenzyme transport and metabolism	UE46_11950	-	molybdopterin biosynthesis protein MoeA	2.42275e-121
Metabolism	H	COG0746	Coenzyme transport and metabolism	UE46_11995	-	hypothetical protein	1.00054e-28
Metabolism	H	COG1893	Coenzyme transport and metabolism	UE46_12005	-	ketopantoate reductase	5.08527e-25
Metabolism	H	COG1232	Coenzyme transport and metabolism	UE46_13120	-	hypothetical protein	1.92998e-123
Metabolism	H	COG0276	Coenzyme transport and metabolism	UE46_13125	-	ferrochelatase	6.76408e-103
Metabolism	H	COG0407	Coenzyme transport and metabolism	UE46_13130	-	uroporphyrinogen decarboxylase	7.28719e-136
Metabolism	H	COG0352	Coenzyme transport and metabolism	UE46_15265	-	thiamine-phosphate pyrophosphorylase	3.95229e-67
Metabolism	H	COG0351	Coenzyme transport and metabolism	UE46_15270	-	phosphomethylpyrimidine kinase	4.77649e-116
Metabolism	H	COG2145	Coenzyme transport and metabolism	UE46_15275	-	hydroxyethylthiazole kinase	8.27387e-94
Metabolism	H	COG0111	Coenzyme transport and metabolism	UE46_16095	-	3-phosphoglycerate dehydrogenase	1.87194e-74
Metabolism	H	COG1932	Coenzyme transport and metabolism	UE46_16100	-	MFS transporter	1.35313e-163
Metabolism	I	COG0657	Lipid transport and metabolism	UE46_00470	-	hypothetical protein	4.95265e-59
Metabolism	I	COG0657	Lipid transport and metabolism	UE46_00540	-	esterase	7.85755e-25
Metabolism	I	COG0657	Lipid transport and metabolism	UE46_00655	-	hypothetical protein	8.67056e-38
Metabolism	I	COG1028	Lipid transport and metabolism	UE46_00825	-	oxidoreductase	1.09062e-55
Metabolism	I	COG0615	Lipid transport and metabolism	UE46_00890	-	glycerol-3-phosphate cytidylyltransferase	1.26627e-31
Metabolism	I	COG0365	Lipid transport and metabolism	UE46_01145	-	acetate--CoA ligase	5.19813e-71
Metabolism	I	COG1211	Lipid transport and metabolism	UE46_01540	-	2-C-methyl-D-erythritol 4-phosphate cytidylyltransferase	3.01717e-81
Metabolism	I	COG0245	Lipid transport and metabolism	UE46_01545	-	2-C-methyl-D-erythritol 2,4-cyclodiphosphate synthase	5.07166e-81
Metabolism	I	COG1028	Lipid transport and metabolism	UE46_02245	-	gluconate 5-dehydrogenase	3.23044e-56
Metabolism	I	COG1597	Lipid transport and metabolism	UE46_02350	-	lipid kinase	2.58575e-85
Metabolism	I	COG0764	Lipid transport and metabolism	UE46_02520	-	hydroxymyristoyl-ACP dehydratase	2.0747e-61
Metabolism	I	COG1502	Lipid transport and metabolism	UE46_02625	-	phospholipase D	2.57962e-104
Metabolism	I	COG1267	Lipid transport and metabolism	UE46_02825	-	hypothetical protein	6.96662e-48
Metabolism	I	COG0657	Lipid transport and metabolism	UE46_03625	-	hypothetical protein	3.84356e-29
Metabolism	I	COG1028	Lipid transport and metabolism	UE46_03900	-	3-ketoacyl-ACP reductase	6.73775e-50
Metabolism	I	COG1182	Lipid transport and metabolism	UE46_03985	-	FMN-dependent NADH-azoreductase	1.95941e-80
Metabolism	I	COG1502	Lipid transport and metabolism	UE46_04225	-	cardiolipin synthetase	3.55602e-91
Metabolism	I	COG0615	Lipid transport and metabolism	UE46_04655	-	glycerol-3-phosphate cytidylyltransferase	1.48042e-21
Metabolism	I	COG0736	Lipid transport and metabolism	UE46_04925	-	4'-phosphopantetheinyl transferase	2.98933e-38
Metabolism	I	COG0623	Lipid transport and metabolism	UE46_05595	-	enoyl-ACP reductase	1.91346e-118
Metabolism	I	COG1597	Lipid transport and metabolism	UE46_05805	-	diacylglycerol kinase	3.33592e-85
Metabolism	I	COG1182	Lipid transport and metabolism	UE46_05875	-	FMN-dependent NADH-azoreductase	1.14513e-72
Metabolism	I	COG1607	Lipid transport and metabolism	UE46_06755	-	acyl-CoA thioester hydrolase	9.6296e-54
Metabolism	I	COG0416	Lipid transport and metabolism	UE46_07565	-	phosphate acyltransferase	9.49135e-162
Metabolism	I	COG0331	Lipid transport and metabolism	UE46_07570	-	malonyl CoA-ACP transacylase	1.15089e-118
Metabolism	I	COG1028	Lipid transport and metabolism	UE46_07575	-	3-oxoacyl-ACP reductase	3.60066e-66
Metabolism	I	COG2267	Lipid transport and metabolism	UE46_07890	-	alpha/beta hydrolase	7.66304e-56
Metabolism	I	COG1835	Lipid transport and metabolism	UE46_08045	-	peptidoglycan O-acetyltransferase	2.19169e-64
Metabolism	I	COG0204	Lipid transport and metabolism	UE46_08150	-	acyl-phosphate glycerol 3-phosphate acyltransferase	1.06179e-36
Metabolism	I	COG0558	Lipid transport and metabolism	UE46_08375	-	CDP-diacylglycerol--glycerol-3-phosphate3-phosphatidyltransferase	8.92337e-28
Metabolism	I	COG1028	Lipid transport and metabolism	UE46_08385	fabG	3-ketoacyl-ACP reductase	4.4055e-52
Metabolism	I	COG1154	Lipid transport and metabolism	UE46_08530	-	1-deoxy-D-xylulose-5-phosphate synthase	0
Metabolism	I	COG0439	Lipid transport and metabolism	UE46_08565	-	acetyl-CoA carboxylase	0
Metabolism	I	COG0511	Lipid transport and metabolism	UE46_08570	-	acetyl-CoA carboxylase	4.22736e-26
Metabolism	I	COG0743	Lipid transport and metabolism	UE46_08785	-	1-deoxy-D-xylulose 5-phosphate reductoisomerase	0
Metabolism	I	COG0575	Lipid transport and metabolism	UE46_08790	-	phosphatidate cytidylyltransferase	1.27344e-43
Metabolism	I	COG0020	Lipid transport and metabolism	UE46_08795	-	UDP pyrophosphate synthase	2.85763e-112
Metabolism	I	COG0821	Lipid transport and metabolism	UE46_08945	-	4-hydroxy-3-methylbut-2-en-1-yl diphosphate synthase	1.19096e-179
Metabolism	I	COG0761	Lipid transport and metabolism	UE46_09010	-	4-hydroxy-3-methylbut-2-enyl diphosphate reductase	6.82266e-95
Metabolism	I	COG0825	Lipid transport and metabolism	UE46_09720	-	acetyl-CoA carboxylase subunit alpha	1.68765e-174
Metabolism	I	COG0777	Lipid transport and metabolism	UE46_09725	-	acetyl-CoA carboxyl transferase	3.2134e-141
Metabolism	I	COG0318	Lipid transport and metabolism	UE46_10300	-	O-succinylbenzoic acid--CoA ligase	1.71806e-127
Metabolism	I	COG1028	Lipid transport and metabolism	UE46_10530	-	enoyl-ACP reductase	5.52308e-51
Metabolism	I	COG1597	Lipid transport and metabolism	UE46_11375	-	lipid kinase	1.34468e-98
Metabolism	I	COG0615	Lipid transport and metabolism	UE46_11720	-	glycerol-3-phosphate cytidylyltransferase	2.60107e-42
Metabolism	I	COG1211	Lipid transport and metabolism	UE46_11745	-	2-C-methyl-D-erythritol 4-phosphate cytidylyltransferase	2.66181e-80
Metabolism	I	COG2084	Lipid transport and metabolism	UE46_12175	-	oxidoreductase	1.73798e-103
Metabolism	I	COG0657	Lipid transport and metabolism	UE46_12550	-	lipase	1.77456e-69
Metabolism	I	COG1028	Lipid transport and metabolism	UE46_12620	-	carbonyl reductase	1.98233e-32
Metabolism	I	COG0615	Lipid transport and metabolism	UE46_12800	-	glycerol-3-phosphate cytidylyltransferase	1.82676e-23
Metabolism	I	COG0304	Lipid transport and metabolism	UE46_13055	-	3-oxoacyl-ACP synthase	0
Metabolism	I	COG0332	Lipid transport and metabolism	UE46_13060	-	3-oxoacyl-ACP synthase	1.03446e-147
Metabolism	I	COG0657	Lipid transport and metabolism	UE46_13490	-	alpha/beta hydrolase	4.67217e-49
Metabolism	I	COG1947	Lipid transport and metabolism	UE46_14665	ipk	4-diphosphocytidyl-2C-methyl-D-erythritolkinase	2.72661e-109
Metabolism	I	COG0365	Lipid transport and metabolism	UE46_14985	-	acyl--CoA ligase	5.45327e-166
Metabolism	P	COG0753	Inorganic ion transport and metabolism	UE46_00145	-	catalase	0
Metabolism	P	COG2824	Inorganic ion transport and metabolism	UE46_01190	-	alkylphosphonate utilization protein	9.36543e-58
Metabolism	P	COG3376	Inorganic ion transport and metabolism	UE46_01200	-	hypothetical protein	1.67316e-81
Metabolism	P	COG2146	Inorganic ion transport and metabolism	UE46_01305	-	nitrite reductase	3.00326e-25
Metabolism	P	COG0619	Inorganic ion transport and metabolism	UE46_01715	-	cobalt ABC transporter ATP-binding protein	1.45355e-38
Metabolism	P	COG0474	Inorganic ion transport and metabolism	UE46_01980	-	magnesium ABC transporter ATPase	0
Metabolism	P	COG0226	Inorganic ion transport and metabolism	UE46_02645	-	phosphate ABC transporter substrate-binding protein	4.29769e-58
Metabolism	P	COG0573	Inorganic ion transport and metabolism	UE46_02650	-	phosphate ABC transporter permease	4.12601e-89
Metabolism	P	COG0581	Inorganic ion transport and metabolism	UE46_02655	-	phosphate ABC transporter permease	1.79908e-89
Metabolism	P	COG1117	Inorganic ion transport and metabolism	UE46_02660	-	phosphate ABC transporter ATP-binding protein	6.08051e-161
Metabolism	P	COG1117	Inorganic ion transport and metabolism	UE46_02665	pstB	phosphate ABC transporter ATP-binding protein	1.63603e-161
Metabolism	P	COG0704	Inorganic ion transport and metabolism	UE46_02670	-	PhoU family transcriptional regulator	7.25843e-50
Metabolism	P	COG2217	Inorganic ion transport and metabolism	UE46_02685	-	cadmium transporter	0
Metabolism	P	COG1320	Inorganic ion transport and metabolism	UE46_02880	-	monovalent cation/H+ antiporter subunit G	6.71228e-38
Metabolism	P	COG1863	Inorganic ion transport and metabolism	UE46_02890	-	cation:proton antiporter	5.23211e-48
Metabolism	P	COG0651	Inorganic ion transport and metabolism	UE46_02895	-	monovalent cation/H+ antiporter subunit D	8.47216e-65
Metabolism	P	COG1006	Inorganic ion transport and metabolism	UE46_02900	-	monovalent cation/H+ antiporter subunit C	9.64587e-33
Metabolism	P	COG1009	Inorganic ion transport and metabolism	UE46_02910	-	cation:proton antiporter	5.86346e-148
Metabolism	P	COG4606	Inorganic ion transport and metabolism	UE46_03370	-	iron ABC transporter permease	9.78487e-128
Metabolism	P	COG4605	Inorganic ion transport and metabolism	UE46_03375	-	iron ABC transporter permease	5.43554e-105
Metabolism	P	COG4604	Inorganic ion transport and metabolism	UE46_03380	-	iron ABC transporter ATP-binding protein	9.62141e-130
Metabolism	P	COG4607	Inorganic ion transport and metabolism	UE46_03385	-	ABC transporter	1.07303e-125
Metabolism	P	COG0614	Inorganic ion transport and metabolism	UE46_03440	-	iron-hydroxamate ABC transporter substrate-binding protein	1.90984e-50
Metabolism	P	COG0609	Inorganic ion transport and metabolism	UE46_03445	-	iron ABC transporter permease	7.18072e-70
Metabolism	P	COG1120	Inorganic ion transport and metabolism	UE46_03450	-	ABC transporter ATP-binding protein	7.03181e-103
Metabolism	P	COG1393	Inorganic ion transport and metabolism	UE46_03465	-	hypothetical protein	3.37962e-36
Metabolism	P	COG0053	Inorganic ion transport and metabolism	UE46_03490	-	cation transporter	3.4468e-82
Metabolism	P	COG1135	Inorganic ion transport and metabolism	UE46_03510	-	methionine ABC transporter ATP-binding protein	1.7616e-155
Metabolism	P	COG2011	Inorganic ion transport and metabolism	UE46_03515	-	methionine ABC transporter permease	7.28407e-85
Metabolism	P	COG1464	Inorganic ion transport and metabolism	UE46_03520	-	methionine ABC transporter substrate-binding protein	2.95634e-96
Metabolism	P	COG2116	Inorganic ion transport and metabolism	UE46_03800	-	formate-nitrite transporter	1.46674e-63
Metabolism	P	COG0474	Inorganic ion transport and metabolism	UE46_04210	-	metal ABC transporter ATPase	0
Metabolism	P	COG0598	Inorganic ion transport and metabolism	UE46_04280	-	magnesium transporter	7.27616e-55
Metabolism	P	COG0370	Inorganic ion transport and metabolism	UE46_04405	-	ferrous iron transporter B	0
Metabolism	P	COG1668	Inorganic ion transport and metabolism	UE46_04540	-	ABC transporter permease	2.18082e-41
Metabolism	P	COG0474	Inorganic ion transport and metabolism	UE46_04670	-	metal ABC transporter ATPase	3.91824e-134
Metabolism	P	COG0474	Inorganic ion transport and metabolism	UE46_04750	-	ATPase	0
Metabolism	P	COG2076	Inorganic ion transport and metabolism	UE46_04825	-	ligand-binding protein SH3	4.14062e-29
Metabolism	P	COG2076	Inorganic ion transport and metabolism	UE46_04830	-	supressor protein SugE	7.90289e-26
Metabolism	P	COG2382	Inorganic ion transport and metabolism	UE46_05610	-	hypothetical protein	8.80868e-78
Metabolism	P	COG0861	Inorganic ion transport and metabolism	UE46_05665	-	membrane protein	2.22218e-48
Metabolism	P	COG0861	Inorganic ion transport and metabolism	UE46_05670	-	membrane protein	8.70976e-48
Metabolism	P	COG0168	Inorganic ion transport and metabolism	UE46_05675	-	ATP synthase	5.55362e-64
Metabolism	P	COG0025	Inorganic ion transport and metabolism	UE46_05960	-	sodium:proton antiporter	4.18324e-93
Metabolism	P	COG2156	Inorganic ion transport and metabolism	UE46_06030	-	potassium-transporting ATPase subunit C	4.98714e-72
Metabolism	P	COG2216	Inorganic ion transport and metabolism	UE46_06035	-	potassium-transporting ATPase subunit B	0
Metabolism	P	COG2060	Inorganic ion transport and metabolism	UE46_06040	-	potassium ABC transporter ATPase	0
Metabolism	P	COG0783	Inorganic ion transport and metabolism	UE46_06230	-	general stress protein	4.75742e-52
Metabolism	P	COG1135	Inorganic ion transport and metabolism	UE46_06250	-	phosphate ABC transporter ATP-binding protein	3.23988e-159
Metabolism	P	COG2011	Inorganic ion transport and metabolism	UE46_06255	-	methionine ABC transporter permease	1.8486e-83
Metabolism	P	COG1464	Inorganic ion transport and metabolism	UE46_06260	-	methionine ABC transporter substrate-binding protein	1.0615e-101
Metabolism	P	COG2807	Inorganic ion transport and metabolism	UE46_06275	-	transporter	2.68095e-114
Metabolism	P	COG1276	Inorganic ion transport and metabolism	UE46_06340	-	hypothetical protein	5.83553e-45
Metabolism	P	COG3853	Inorganic ion transport and metabolism	UE46_06640	-	tellurite resistance protein TelA	1.12569e-112
Metabolism	P	COG1120	Inorganic ion transport and metabolism	UE46_06690	fecE	iron-dicitrate transporter ATP-binding subunit	2.54071e-118
Metabolism	P	COG0614	Inorganic ion transport and metabolism	UE46_06695	-	hypothetical protein	2.87848e-41
Metabolism	P	COG0609	Inorganic ion transport and metabolism	UE46_06700	-	ferrichrome ABC transporter permease	3.69575e-69
Metabolism	P	COG0609	Inorganic ion transport and metabolism	UE46_06705	-	iron ABC transporter permease	9.90653e-74
Metabolism	P	COG0735	Inorganic ion transport and metabolism	UE46_06710	-	Fur family transcriptional regulator	2.18892e-45
Metabolism	P	COG2217	Inorganic ion transport and metabolism	UE46_07230	-	ATPase P	0
Metabolism	P	COG1121	Inorganic ion transport and metabolism	UE46_07260	-	manganese ABC transporter ATP-binding protein	4.52543e-101
Metabolism	P	COG1108	Inorganic ion transport and metabolism	UE46_07265	-	manganese ABC transporter permease	3.21094e-62
Metabolism	P	COG0803	Inorganic ion transport and metabolism	UE46_07270	-	manganese ABC transporter substrate-binding protein	2.58946e-93
Metabolism	P	COG4100	Inorganic ion transport and metabolism	UE46_08075	-	hypothetical protein	0
Metabolism	P	COG1055	Inorganic ion transport and metabolism	UE46_08205	-	arsenical pump membrane protein	1.06229e-104
Metabolism	P	COG0607	Inorganic ion transport and metabolism	UE46_08595	-	hypothetical protein	3.99836e-23
Metabolism	P	COG0605	Inorganic ion transport and metabolism	UE46_08925	-	superoxide dismutase	5.28451e-98
Metabolism	P	COG2217	Inorganic ion transport and metabolism	UE46_08950	-	ATPase	0
Metabolism	P	COG0735	Inorganic ion transport and metabolism	UE46_08970	-	Fur family transcriptional regulator	4.64311e-37
Metabolism	P	COG1108	Inorganic ion transport and metabolism	UE46_08975	-	metal ABC transporter permease	1.00567e-54
Metabolism	P	COG1121	Inorganic ion transport and metabolism	UE46_08980	-	zinc ABC transporter ATP-binding protein	4.70098e-95
Metabolism	P	COG0004	Inorganic ion transport and metabolism	UE46_09395	-	ammonia channel protein	6.1011e-154
Metabolism	P	COG3338	Inorganic ion transport and metabolism	UE46_10255	-	carbonic anhydrase	6.60092e-66
Metabolism	P	COG0803	Inorganic ion transport and metabolism	UE46_10295	-	adhesin	9.8768e-83
Metabolism	P	COG0735	Inorganic ion transport and metabolism	UE46_10495	-	Fur family transcriptional regulator	1.3846e-49
Metabolism	P	COG1119	Inorganic ion transport and metabolism	UE46_11520	-	molybdenum ABC transporter ATP-binding protein	1.28624e-88
Metabolism	P	COG0598	Inorganic ion transport and metabolism	UE46_11580	-	magnesium transporter CorA	1.53432e-52
Metabolism	P	COG0614	Inorganic ion transport and metabolism	UE46_11800	-	hypothetical protein	2.40998e-44
Metabolism	P	COG0598	Inorganic ion transport and metabolism	UE46_11850	-	magnesium transporter	5.49353e-74
Metabolism	P	COG0725	Inorganic ion transport and metabolism	UE46_11955	-	molybdate ABC transporter substrate-binding protein	3.59771e-60
Metabolism	P	COG2223	Inorganic ion transport and metabolism	UE46_11960	-	MFS transporter	5.49663e-90
Metabolism	P	COG4149	Inorganic ion transport and metabolism	UE46_11985	-	ABC transporter permease	5.68313e-72
Metabolism	P	COG0569	Inorganic ion transport and metabolism	UE46_12095	-	potassium transporter Trk	1.17564e-64
Metabolism	P	COG3142	Inorganic ion transport and metabolism	UE46_12120	-	copper homeostasis protein CutC	3.81417e-68
Metabolism	P	COG3338	Inorganic ion transport and metabolism	UE46_12580	-	hypothetical protein	6.54348e-74
Metabolism	P	COG2116	Inorganic ion transport and metabolism	UE46_12600	-	formate/nitrite transporter	3.76327e-77
Metabolism	P	COG3158	Inorganic ion transport and metabolism	UE46_12685	-	potassium transporter Kup	0
Metabolism	P	COG1914	Inorganic ion transport and metabolism	UE46_12970	-	manganese transporter	2.05312e-102
Metabolism	P	COG1393	Inorganic ion transport and metabolism	UE46_13000	-	ArsR family transcriptional regulator	4.78402e-47
Metabolism	P	COG0444	Inorganic ion transport and metabolism	UE46_13010	-	peptide ABC transporter ATP-binding protein	2.3769e-174
Metabolism	P	COG1173	Inorganic ion transport and metabolism	UE46_13015	-	peptide ABC transporter permease	9.04663e-84
Metabolism	P	COG0601	Inorganic ion transport and metabolism	UE46_13020	-	peptide ABC transporter permease	8.37243e-100
Metabolism	P	COG0053	Inorganic ion transport and metabolism	UE46_13285	-	transporter	1.01753e-81
Metabolism	P	COG1392	Inorganic ion transport and metabolism	UE46_13310	-	hypothetical protein	5.41488e-43
Metabolism	P	COG0306	Inorganic ion transport and metabolism	UE46_13315	-	inorganic phosphate transporter	2.29268e-82
Metabolism	P	COG0614	Inorganic ion transport and metabolism	UE46_13905	-	ABC transporter substrate-binding protein	4.51473e-37
Metabolism	P	COG0619	Inorganic ion transport and metabolism	UE46_13950	-	cobalt ABC transporter permease	2.37986e-40
Metabolism	P	COG1122	Inorganic ion transport and metabolism	UE46_13955	cbiO	cobalt transporter ATP-binding subunit	1.35593e-84
Metabolism	P	COG1122	Inorganic ion transport and metabolism	UE46_13960	cbiO	cobalt transporter ATP-binding subunit	3.77201e-91
Metabolism	P	COG0053	Inorganic ion transport and metabolism	UE46_14430	-	cation diffusion facilitator family transporter	1.5767e-48
Metabolism	P	COG0601	Inorganic ion transport and metabolism	UE46_15230	-	peptide permease	5.98089e-114
Metabolism	P	COG1173	Inorganic ion transport and metabolism	UE46_15235	-	peptide ABC transporter permease	1.51169e-85
Metabolism	P	COG0306	Inorganic ion transport and metabolism	UE46_15375	-	inorganic phosphate transporter	8.1016e-76
Metabolism	P	COG4362	Inorganic ion transport and metabolism	UE46_15835	-	hypothetical protein	2.05904e-167
Metabolism	Q	COG1028	Secondary metabolites biosynthesis, transport and catabolism	UE46_00825	-	oxidoreductase	1.09062e-55
Metabolism	Q	COG1335	Secondary metabolites biosynthesis, transport and catabolism	UE46_02190	-	amidase	2.41501e-24
Metabolism	Q	COG1028	Secondary metabolites biosynthesis, transport and catabolism	UE46_02245	-	gluconate 5-dehydrogenase	3.23044e-56
Metabolism	Q	COG2050	Secondary metabolites biosynthesis, transport and catabolism	UE46_02875	-	hypothetical protein	5.76388e-30
Metabolism	Q	COG1028	Secondary metabolites biosynthesis, transport and catabolism	UE46_03900	-	3-ketoacyl-ACP reductase	6.73775e-50
Metabolism	Q	COG2761	Secondary metabolites biosynthesis, transport and catabolism	UE46_05565	-	hypothetical protein	1.71577e-45
Metabolism	Q	COG2761	Secondary metabolites biosynthesis, transport and catabolism	UE46_05700	-	hypothetical protein	4.78415e-66
Metabolism	Q	COG3527	Secondary metabolites biosynthesis, transport and catabolism	UE46_06545	-	alpha-acetolactate decarboxylase	1.94016e-92
Metabolism	Q	COG1028	Secondary metabolites biosynthesis, transport and catabolism	UE46_07575	-	3-oxoacyl-ACP reductase	3.60066e-66
Metabolism	Q	COG1028	Secondary metabolites biosynthesis, transport and catabolism	UE46_08385	fabG	3-ketoacyl-ACP reductase	4.4055e-52
Metabolism	Q	COG0318	Secondary metabolites biosynthesis, transport and catabolism	UE46_10300	-	O-succinylbenzoic acid--CoA ligase	1.71806e-127
Metabolism	Q	COG1169	Secondary metabolites biosynthesis, transport and catabolism	UE46_10320	-	isochorismate synthase	1.71753e-102
Metabolism	Q	COG1028	Secondary metabolites biosynthesis, transport and catabolism	UE46_10530	-	enoyl-ACP reductase	5.52308e-51
Metabolism	Q	COG1233	Secondary metabolites biosynthesis, transport and catabolism	UE46_12195	-	hypothetical protein	1.54727e-95
Metabolism	Q	COG1020	Secondary metabolites biosynthesis, transport and catabolism	UE46_12220	-	alanine-phosphoribitol ligase	7.14267e-96
Metabolism	Q	COG1028	Secondary metabolites biosynthesis, transport and catabolism	UE46_12620	-	carbonyl reductase	1.98233e-32
Metabolism	Q	COG0304	Secondary metabolites biosynthesis, transport and catabolism	UE46_13055	-	3-oxoacyl-ACP synthase	0
Metabolism	Q	COG0179	Secondary metabolites biosynthesis, transport and catabolism	UE46_13425	-	fumarylacetoacetate hydrolase	1.36374e-89
Metabolism	Q	COG2508	Secondary metabolites biosynthesis, transport and catabolism	UE46_15105	-	Fis family transcriptional regulator	8.61522e-22
Poorly characterized	R	COG0486	General function prediction only	UE46_00080	-	tRNA modification GTPase	0
Poorly characterized	R	COG0488	General function prediction only	UE46_00355	-	ABC transporter ATP-binding protein	5.9062e-180
Poorly characterized	R	COG2936	General function prediction only	UE46_00405	-	CoA-transferase	7.77072e-159
Poorly characterized	R	COG0110	General function prediction only	UE46_00415	-	capsular biosynthesis protein	1.18044e-27
Poorly characterized	R	COG0561	General function prediction only	UE46_00550	-	sugar phosphatase	6.32922e-64
Poorly characterized	R	COG2388	General function prediction only	UE46_00560	-	GNAT family acetyltraansferase	4.02984e-25
Poorly characterized	R	COG0402	General function prediction only	UE46_00585	-	deaminase	1.39333e-34
Poorly characterized	R	COG1253	General function prediction only	UE46_00670	-	hemolysin	1.41033e-118
Poorly characterized	R	COG0546	General function prediction only	UE46_00685	-	HAD family hydrolase	6.01477e-36
Poorly characterized	R	COG0656	General function prediction only	UE46_00690	-	glyoxal reductase	1.0354e-129
Poorly characterized	R	COG0728	General function prediction only	UE46_00710	-	hypothetical protein	5.63773e-25
Poorly characterized	R	COG1028	General function prediction only	UE46_00825	-	oxidoreductase	1.09062e-55
Poorly characterized	R	COG3910	General function prediction only	UE46_01075	-	ATPase	1.24164e-25
Poorly characterized	R	COG0300	General function prediction only	UE46_01215	-	oxidoreductase	6.37602e-59
Poorly characterized	R	COG2244	General function prediction only	UE46_01280	-	polysaccharide biosynthesis family protein	5.36119e-25
Poorly characterized	R	COG2146	General function prediction only	UE46_01305	-	nitrite reductase	3.00326e-25
Poorly characterized	R	COG4956	General function prediction only	UE46_01535	-	hypothetical protein	2.80704e-167
Poorly characterized	R	COG3688	General function prediction only	UE46_01580	-	hypothetical protein	1.17876e-68
Poorly characterized	R	COG2071	General function prediction only	UE46_01650	-	hypothetical protein	2.90968e-79
Poorly characterized	R	COG3383	General function prediction only	UE46_02020	-	oxidoreductase	0
Poorly characterized	R	COG0561	General function prediction only	UE46_02065	-	hydrolase	2.4663e-45
Poorly characterized	R	COG1063	General function prediction only	UE46_02145	-	alcohol dehydrogenase	6.47828e-87
Poorly characterized	R	COG1063	General function prediction only	UE46_02150	-	sorbitol dehydrogenase	9.62865e-92
Poorly characterized	R	COG0604	General function prediction only	UE46_02180	-	hypothetical protein	2.09766e-70
Poorly characterized	R	COG1028	General function prediction only	UE46_02245	-	gluconate 5-dehydrogenase	3.23044e-56
Poorly characterized	R	COG4225	General function prediction only	UE46_02260	-	glycosyl hydrolase family 88	1.82577e-104
Poorly characterized	R	COG1078	General function prediction only	UE46_02275	-	hypothetical protein	1.77246e-123
Poorly characterized	R	COG0656	General function prediction only	UE46_02340	-	glyoxal reductase	2.8779e-135
Poorly characterized	R	COG1597	General function prediction only	UE46_02350	-	lipid kinase	2.58575e-85
Poorly characterized	R	COG4948	General function prediction only	UE46_02540	-	O-succinylbenzoate synthase	5.96813e-68
Poorly characterized	R	COG1040	General function prediction only	UE46_02580	-	hypothetical protein	2.62917e-40
Poorly characterized	R	COG1896	General function prediction only	UE46_02700	-	hydrolase	1.50489e-41
Poorly characterized	R	COG0546	General function prediction only	UE46_02750	-	pyrophosphatase	4.88606e-49
Poorly characterized	R	COG1253	General function prediction only	UE46_02820	-	hypothetical protein	1.39443e-111
Poorly characterized	R	COG1660	General function prediction only	UE46_03125	-	glmZ(sRNA)-inactivating NTPase	1.86877e-154
Poorly characterized	R	COG2409	General function prediction only	UE46_03225	-	membrane protein	2.60428e-100
Poorly characterized	R	COG1647	General function prediction only	UE46_03295	-	carboxylesterase	3.19802e-99
Poorly characterized	R	COG1647	General function prediction only	UE46_03315	-	carboxylesterase	1.06172e-122
Poorly characterized	R	COG0431	General function prediction only	UE46_03550	-	hypothetical protein	1.95007e-47
Poorly characterized	R	COG0400	General function prediction only	UE46_03570	-	hypothetical protein	5.31442e-44
Poorly characterized	R	COG0604	General function prediction only	UE46_03575	-	molecular chaperone GroES	2.84108e-58
Poorly characterized	R	COG1203	General function prediction only	UE46_03600	-	CRISPR-associated protein Cas3	3.98325e-51
Poorly characterized	R	COG1092	General function prediction only	UE46_03655	-	50S rRNA methyltransferase	1.97134e-128
Poorly characterized	R	COG0628	General function prediction only	UE46_03685	-	membrane protein	3.71272e-53
Poorly characterized	R	COG3257	General function prediction only	UE46_03770	-	hypothetical protein	4.45809e-102
Poorly characterized	R	COG1268	General function prediction only	UE46_03850	-	biotin synthase	2.53227e-27
Poorly characterized	R	COG1028	General function prediction only	UE46_03900	-	3-ketoacyl-ACP reductase	6.73775e-50
Poorly characterized	R	COG4552	General function prediction only	UE46_03990	-	hypothetical protein	1.66594e-48
Poorly characterized	R	COG0561	General function prediction only	UE46_04080	-	sugar phosphatase	9.66739e-46
Poorly characterized	R	COG5628	General function prediction only	UE46_04085	-	hypothetical protein	3.25617e-23
Poorly characterized	R	COG0628	General function prediction only	UE46_04220	-	hypothetical protein	4.30269e-28
Poorly characterized	R	COG0384	General function prediction only	UE46_04240	-	isomerase	4.88023e-78
Poorly characterized	R	COG2514	General function prediction only	UE46_04270	-	hypothetical protein	2.90479e-96
Poorly characterized	R	COG0561	General function prediction only	UE46_04335	-	hydrolase	4.05326e-56
Poorly characterized	R	COG0110	General function prediction only	UE46_04345	-	hypothetical protein	2.19288e-37
Poorly characterized	R	COG3641	General function prediction only	UE46_04530	-	membrane protein	4.21915e-80
Poorly characterized	R	COG4152	General function prediction only	UE46_04545	-	sodium ABC transporter ATP-binding protein	6.97686e-137
Poorly characterized	R	COG2071	General function prediction only	UE46_04685	-	hypothetical protein	1.55656e-79
Poorly characterized	R	COG0656	General function prediction only	UE46_04860	-	2,5-diketo-D-gluconic acid reductase	2.72089e-120
Poorly characterized	R	COG5545	General function prediction only	UE46_05270	-	phage-like protein	2.68968e-69
Poorly characterized	R	COG4626	General function prediction only	UE46_05310	-	terminase	1.43537e-92
Poorly characterized	R	COG0604	General function prediction only	UE46_05430	-	NADPH:quinone reductase	4.81183e-88
Poorly characterized	R	COG0431	General function prediction only	UE46_05435	-	FMN reductase	8.86543e-31
Poorly characterized	R	COG0627	General function prediction only	UE46_05455	-	esterase	7.00175e-36
Poorly characterized	R	COG4134	General function prediction only	UE46_05475	-	hypothetical protein	1.47669e-62
Poorly characterized	R	COG0400	General function prediction only	UE46_05750	-	phospholipase	8.73461e-54
Poorly characterized	R	COG1853	General function prediction only	UE46_05755	-	hypothetical protein	3.73898e-33
Poorly characterized	R	COG2262	General function prediction only	UE46_05765	-	GTP-binding protein	1.30845e-141
Poorly characterized	R	COG1408	General function prediction only	UE46_05770	-	serine/threonine protein phosphatase	6.10778e-53
Poorly characterized	R	COG1597	General function prediction only	UE46_05805	-	diacylglycerol kinase	3.33592e-85
Poorly characterized	R	COG1461	General function prediction only	UE46_05890	-	hypothetical protein	3.40291e-81
Poorly characterized	R	COG2910	General function prediction only	UE46_05910	-	hypothetical protein	1.28164e-79
Poorly characterized	R	COG2962	General function prediction only	UE46_05915	-	permease	2.22698e-83
Poorly characterized	R	COG0701	General function prediction only	UE46_05995	-	membrane protein	2.65556e-77
Poorly characterized	R	COG1234	General function prediction only	UE46_06085	-	hypothetical protein	2.46978e-46
Poorly characterized	R	COG2333	General function prediction only	UE46_06240	-	beta-lactamase	3.15313e-84
Poorly characterized	R	COG1473	General function prediction only	UE46_06265	-	amidohydrolase	2.97077e-68
Poorly characterized	R	COG0628	General function prediction only	UE46_06285	-	membrane protein	2.4962e-26
Poorly characterized	R	COG4814	General function prediction only	UE46_06290	-	hypothetical protein	3.59936e-80
Poorly characterized	R	COG4814	General function prediction only	UE46_06295	-	hypothetical protein	2.73115e-84
Poorly characterized	R	COG1323	General function prediction only	UE46_06410	-	hypothetical protein	2.02505e-104
Poorly characterized	R	COG1399	General function prediction only	UE46_06415	-	DNA-binding protein	1.60597e-22
Poorly characterized	R	COG4533	General function prediction only	UE46_06435	-	hypothetical protein	9.52446e-95
Poorly characterized	R	COG0325	General function prediction only	UE46_06505	-	hypothetical protein	8.33261e-85
Poorly characterized	R	COG1234	General function prediction only	UE46_06620	-	ribonuclease Z	1.78022e-99
Poorly characterized	R	COG0300	General function prediction only	UE46_06625	-	oxidoreductase	3.28292e-92
Poorly characterized	R	COG4915	General function prediction only	UE46_06645	-	5-bromo-4-chloroindolyl phosphate hydrolysis protein	2.12778e-64
Poorly characterized	R	COG1160	General function prediction only	UE46_06805	engA	GTP-binding protein Der	0
Poorly characterized	R	COG2738	General function prediction only	UE46_06900	-	Zn-dependent protease	9.2388e-105
Poorly characterized	R	COG2081	General function prediction only	UE46_06905	-	hypothetical protein	5.04077e-177
Poorly characterized	R	COG3331	General function prediction only	UE46_07050	-	Holliday junction resolvase	7.6701e-77
Poorly characterized	R	COG0488	General function prediction only	UE46_07120	-	multidrug ABC transporter ATP-binding protein	0
Poorly characterized	R	COG1823	General function prediction only	UE46_07145	-	sodium:dicarboxylate symporter	2.81701e-168
Poorly characterized	R	COG1272	General function prediction only	UE46_07170	-	hemolysin D	4.45533e-56
Poorly characterized	R	COG0673	General function prediction only	UE46_07200	-	oxidoreductase	2.52078e-39
Poorly characterized	R	COG2252	General function prediction only	UE46_07290	-	permease	1.2018e-104
Poorly characterized	R	COG1162	General function prediction only	UE46_07500	-	GTPase	1.79214e-119
Poorly characterized	R	COG1461	General function prediction only	UE46_07540	-	hypothetical protein	0
Poorly characterized	R	COG1028	General function prediction only	UE46_07575	-	3-oxoacyl-ACP reductase	3.60066e-66
Poorly characterized	R	COG1837	General function prediction only	UE46_07630	-	RNA-binding protein	7.99963e-23
Poorly characterized	R	COG0491	General function prediction only	UE46_07660	-	metallo-beta-lactamase	3.83777e-25
Poorly characterized	R	COG0733	General function prediction only	UE46_07715	-	hypothetical protein	1.92291e-127
Poorly characterized	R	COG2409	General function prediction only	UE46_07750	-	membrane protein	4.4189e-100
Poorly characterized	R	COG1078	General function prediction only	UE46_07755	-	hypothetical protein	2.95783e-37
Poorly characterized	R	COG0622	General function prediction only	UE46_07810	-	metallophosphatase	1.00181e-47
Poorly characterized	R	COG3607	General function prediction only	UE46_07855	-	hypothetical protein	1.44092e-56
Poorly characterized	R	COG1161	General function prediction only	UE46_07945	-	GTPase	5.32472e-92
Poorly characterized	R	COG0824	General function prediction only	UE46_07990	-	hypothetical protein	3.29374e-37
Poorly characterized	R	COG1832	General function prediction only	UE46_08015	-	CoA-binding protein	1.05689e-57
Poorly characterized	R	COG1923	General function prediction only	UE46_08065	-	RNA-binding protein Hfq	6.98491e-31
Poorly characterized	R	COG2262	General function prediction only	UE46_08070	-	GTPase	1.39316e-148
Poorly characterized	R	COG1473	General function prediction only	UE46_08120	-	peptidase M20	3.90155e-142
Poorly characterized	R	COG0628	General function prediction only	UE46_08245	-	membrane protein	9.40895e-26
Poorly characterized	R	COG1524	General function prediction only	UE46_08250	-	phosphodiesterase	2.55592e-55
Poorly characterized	R	COG2270	General function prediction only	UE46_08255	-	MFS transporter	6.20977e-130
Poorly characterized	R	COG0110	General function prediction only	UE46_08320	-	acetyltransferase	1.79727e-31
Poorly characterized	R	COG1418	General function prediction only	UE46_08360	-	ribonuclease	5.87782e-61
Poorly characterized	R	COG1058	General function prediction only	UE46_08370	-	damage-inducible protein CinA	2.92741e-91
Poorly characterized	R	COG1028	General function prediction only	UE46_08385	fabG	3-ketoacyl-ACP reductase	4.4055e-52
Poorly characterized	R	COG0612	General function prediction only	UE46_08390	-	zinc protease	9.84467e-79
Poorly characterized	R	COG0612	General function prediction only	UE46_08395	-	peptidase M16	3.22764e-58
Poorly characterized	R	COG1079	General function prediction only	UE46_08400	-	sugar ABC transporter permease	1.29114e-95
Poorly characterized	R	COG4603	General function prediction only	UE46_08405	-	branched-chain amino acid ABC transporter permease	1.23264e-101
Poorly characterized	R	COG3845	General function prediction only	UE46_08410	-	heme ABC transporter ATP-binding protein	0
Poorly characterized	R	COG1744	General function prediction only	UE46_08415	-	CD4+ T-cell-stimulating antigen	4.34707e-86
Poorly characterized	R	COG1054	General function prediction only	UE46_08435	-	sulfurtransferase	3.25438e-145
Poorly characterized	R	COG3872	General function prediction only	UE46_08585	-	membrane protein	2.18364e-153
Poorly characterized	R	COG0705	General function prediction only	UE46_08685	-	rhomboid family membrane protein	2.91077e-29
Poorly characterized	R	COG1162	General function prediction only	UE46_08710	-	ribosome biogenesis GTPase RsgA	1.84169e-85
Poorly characterized	R	COG0488	General function prediction only	UE46_08855	-	ABC transporter ATP-binding protein	0
Poorly characterized	R	COG0595	General function prediction only	UE46_08870	-	Zn-dependent hydrolase	0
Poorly characterized	R	COG2384	General function prediction only	UE46_09025	-	SAM-dependent methyltransferase	1.26677e-80
Poorly characterized	R	COG1159	General function prediction only	UE46_09070	era	GTPase Era	1.99508e-143
Poorly characterized	R	COG0319	General function prediction only	UE46_09085	-	rRNA maturation factor	3.56141e-43
Poorly characterized	R	COG1480	General function prediction only	UE46_09090	-	hydrolase	0
Poorly characterized	R	COG2333	General function prediction only	UE46_09160	-	competence protein ComEC	1.86766e-72
Poorly characterized	R	COG1161	General function prediction only	UE46_09205	-	GTPase	2.35084e-73
Poorly characterized	R	COG2179	General function prediction only	UE46_09210	-	haloacid dehalogenase	1.54851e-67
Poorly characterized	R	COG4122	General function prediction only	UE46_09240	-	SAM-dependent methyltransferase	1.13646e-63
Poorly characterized	R	COG1559	General function prediction only	UE46_09245	-	hypothetical protein	2.98234e-109
Poorly characterized	R	COG0536	General function prediction only	UE46_09510	-	GTPase ObgE	0
Poorly characterized	R	COG0218	General function prediction only	UE46_09620	engB	GTP-binding protein	3.80281e-84
Poorly characterized	R	COG3030	General function prediction only	UE46_09675	-	exclusion suppressor FxsA	1.22297e-23
Poorly characterized	R	COG0618	General function prediction only	UE46_09805	-	oligoribonuclease	1.76591e-82
Poorly characterized	R	COG2220	General function prediction only	UE46_09815	-	metal-dependent hydrolase	2.51121e-46
Poorly characterized	R	COG4768	General function prediction only	UE46_09990	-	general stress protein	4.76167e-37
Poorly characterized	R	COG0073	General function prediction only	UE46_10010	-	tRNA-binding protein	2.86267e-30
Poorly characterized	R	COG0220	General function prediction only	UE46_10065	-	tRNA (guanine-N7)-methyltransferase	1.40468e-74
Poorly characterized	R	COG0693	General function prediction only	UE46_10110	-	dimethyladenosine transferase	5.24994e-24
Poorly characterized	R	COG2103	General function prediction only	UE46_10190	murQ	N-acetylmuramic acid-6-phosphate etherase	6.6229e-134
Poorly characterized	R	COG1242	General function prediction only	UE46_10225	-	hypothetical protein	0
Poorly characterized	R	COG0596	General function prediction only	UE46_10310	-	hypothetical protein	3.50739e-27
Poorly characterized	R	COG1028	General function prediction only	UE46_10530	-	enoyl-ACP reductase	5.52308e-51
Poorly characterized	R	COG1988	General function prediction only	UE46_10540	-	metal-dependent hydrolase	1.28323e-32
Poorly characterized	R	COG2137	General function prediction only	UE46_10550	-	recombinase RecX	2.80339e-33
Poorly characterized	R	COG1090	General function prediction only	UE46_10555	-	epimerase	2.74531e-124
Poorly characterized	R	COG0673	General function prediction only	UE46_10700	-	oxidoreductase	1.18003e-45
Poorly characterized	R	COG2159	General function prediction only	UE46_10720	-	amidohydrolase	1.12036e-55
Poorly characterized	R	COG0493	General function prediction only	UE46_10730	-	glutamate synthase	1.50228e-166
Poorly characterized	R	COG0591	General function prediction only	UE46_11020	-	sodium:solute symporter	1.15511e-49
Poorly characterized	R	COG1597	General function prediction only	UE46_11375	-	lipid kinase	1.34468e-98
Poorly characterized	R	COG4851	General function prediction only	UE46_11400	-	hypothetical protein	9.76473e-161
Poorly characterized	R	COG1646	General function prediction only	UE46_11415	-	hypothetical protein	4.2691e-68
Poorly characterized	R	COG0733	General function prediction only	UE46_11420	-	hypothetical protein	3.27107e-123
Poorly characterized	R	COG1418	General function prediction only	UE46_11515	-	hypothetical protein	1.44989e-27
Poorly characterized	R	COG1204	General function prediction only	UE46_11620	-	DEAD/DEAH box helicase	1.21032e-22
Poorly characterized	R	COG1063	General function prediction only	UE46_11740	-	ribitol-5-phosphate dehydrogenase	4.09325e-47
Poorly characterized	R	COG0431	General function prediction only	UE46_11920	-	NADPH-dependent FMN reductase	5.09512e-32
Poorly characterized	R	COG0561	General function prediction only	UE46_12045	-	hydrolase Cof	6.00452e-59
Poorly characterized	R	COG0595	General function prediction only	UE46_12055	-	ribonuclease J	0
Poorly characterized	R	COG1473	General function prediction only	UE46_12135	-	N-acetyldiaminopimelate deacetylase	2.79982e-134
Poorly characterized	R	COG4194	General function prediction only	UE46_12510	-	hypothetical protein	1.6867e-61
Poorly characterized	R	COG0628	General function prediction only	UE46_12520	-	membrane protein	2.06724e-49
Poorly characterized	R	COG2070	General function prediction only	UE46_12565	-	2-nitropropane dioxygenase	1.95328e-94
Poorly characterized	R	COG4552	General function prediction only	UE46_12590	-	GNAT family acetyltransferase	1.49684e-56
Poorly characterized	R	COG0488	General function prediction only	UE46_12595	-	ABC transporter ATP-binding protein	5.08243e-104
Poorly characterized	R	COG1028	General function prediction only	UE46_12620	-	carbonyl reductase	1.98233e-32
Poorly characterized	R	COG2344	General function prediction only	UE46_12670	-	redox-sensing transcriptional repressor Rex	1.15421e-112
Poorly characterized	R	COG0488	General function prediction only	UE46_12675	-	multidrug ABC transporter ATP-binding protein	0
Poorly characterized	R	COG0456	General function prediction only	UE46_12700	-	alanine acetyltransferase	9.588e-26
Poorly characterized	R	COG0802	General function prediction only	UE46_12710	-	ATP/GTP hydrolase	5.68036e-58
Poorly characterized	R	COG0673	General function prediction only	UE46_12750	-	dehydrogenase	2.58697e-54
Poorly characterized	R	COG0673	General function prediction only	UE46_12770	-	oxidoreductase	1.06146e-73
Poorly characterized	R	COG0491	General function prediction only	UE46_12785	-	hydrolase	1.15876e-28
Poorly characterized	R	COG4469	General function prediction only	UE46_12990	-	hypothetical protein	1.87256e-77
Poorly characterized	R	COG1123	General function prediction only	UE46_13005	-	peptide ABC transporter ATP-binding protein	2.57136e-113
Poorly characterized	R	COG0670	General function prediction only	UE46_13085	-	membrane protein	4.44569e-27
Poorly characterized	R	COG0561	General function prediction only	UE46_13110	-	haloacid dehalogenase	2.67439e-49
Poorly characterized	R	COG0537	General function prediction only	UE46_13150	-	protein hit	8.79369e-49
Poorly characterized	R	COG0673	General function prediction only	UE46_13195	-	inositol 2-dehydrogenase	6.01785e-58
Poorly characterized	R	COG3481	General function prediction only	UE46_13240	-	3'-5' exonuclease	8.94103e-114
Poorly characterized	R	COG1253	General function prediction only	UE46_13290	-	membrane protein	1.53343e-135
Poorly characterized	R	COG0656	General function prediction only	UE46_13305	-	glyoxal reductase	1.4049e-108
Poorly characterized	R	COG0637	General function prediction only	UE46_13370	-	haloacid dehalogenase	4.43181e-41
Poorly characterized	R	COG2252	General function prediction only	UE46_13375	-	guanine permease	8.30213e-120
Poorly characterized	R	COG0693	General function prediction only	UE46_13385	-	glutamine amidotransferase	7.92216e-33
Poorly characterized	R	COG2151	General function prediction only	UE46_13400	-	DNA methyltransferase	2.93972e-38
Poorly characterized	R	COG0561	General function prediction only	UE46_13410	-	HAD family hydrolase	2.41373e-59
Poorly characterized	R	COG2252	General function prediction only	UE46_13595	-	guanine permease	2.10636e-137
Poorly characterized	R	COG1387	General function prediction only	UE46_13600	-	histidinol phosphatase	8.97382e-29
Poorly characterized	R	COG0673	General function prediction only	UE46_13770	-	oxidoreductase	1.15629e-60
Poorly characterized	R	COG0728	General function prediction only	UE46_14050	-	hypothetical protein	9.29097e-37
Poorly characterized	R	COG4814	General function prediction only	UE46_14210	-	hypothetical protein	1.70029e-59
Poorly characterized	R	COG0431	General function prediction only	UE46_14345	-	hypothetical protein	5.82582e-29
Poorly characterized	R	COG0679	General function prediction only	UE46_14440	-	membrane protein	1.15754e-40
Poorly characterized	R	COG0604	General function prediction only	UE46_14450	-	alcohol dehydrogenase	1.86967e-69
Poorly characterized	R	COG0820	General function prediction only	UE46_14455	-	hypothetical protein	1.04337e-155
Poorly characterized	R	COG4814	General function prediction only	UE46_14475	-	hypothetical protein	9.92964e-62
Poorly characterized	R	COG1235	General function prediction only	UE46_14595	-	metallohydrolase	1.60714e-62
Poorly characterized	R	COG0313	General function prediction only	UE46_14715	-	16S rRNA methyltransferase	4.92169e-124
Poorly characterized	R	COG4123	General function prediction only	UE46_14725	-	hypothetical protein	2.94202e-91
Poorly characterized	R	COG5350	General function prediction only	UE46_14745	-	hypothetical protein	3.47849e-34
Poorly characterized	R	COG4814	General function prediction only	UE46_14825	-	hypothetical protein	1.37667e-52
Poorly characterized	R	COG0627	General function prediction only	UE46_14930	-	S-formylglutathione hydrolase	1.48763e-74
Poorly characterized	R	COG0561	General function prediction only	UE46_14940	-	hydrolase	7.66946e-36
Poorly characterized	R	COG0637	General function prediction only	UE46_15135	-	beta-phosphoglucomutase	2.66589e-42
Poorly characterized	R	COG0673	General function prediction only	UE46_15150	-	oxidoreductase	1.61307e-66
Poorly characterized	R	COG1063	General function prediction only	UE46_15160	-	alcohol dehydrogenase	1.31882e-44
Poorly characterized	R	COG1064	General function prediction only	UE46_15320	-	alcohol dehydrogenase	6.8449e-110
Poorly characterized	R	COG2936	General function prediction only	UE46_15355	-	hydrolase	9.35991e-127
Poorly characterized	R	COG0656	General function prediction only	UE46_15590	-	2,5-diketo-D-gluconic acid reductase	6.90551e-70
Poorly characterized	R	COG2409	General function prediction only	UE46_15595	-	membrane protein	4.11595e-112
Poorly characterized	R	COG4989	General function prediction only	UE46_15610	-	aldo/keto reductase	2.58149e-132
Poorly characterized	R	COG0656	General function prediction only	UE46_15735	-	glyoxal reductase	1.29258e-120
Poorly characterized	R	COG0110	General function prediction only	UE46_15880	-	galactoside O-acetyltransferase	9.35715e-28
Poorly characterized	R	COG0637	General function prediction only	UE46_16045	-	beta-phosphoglucomutase	1.79057e-41
Poorly characterized	R	COG1847	General function prediction only	UE46_16130	-	Jag protein	1.34222e-70
Poorly characterized	S	COG2501	Function unknown	UE46_00030	-	RNA-binding protein	7.69899e-25
Poorly characterized	S	COG4481	Function unknown	UE46_00120	-	hypothetical protein	3.70382e-29
Poorly characterized	S	COG4858	Function unknown	UE46_00220	-	membrane protein	9.39684e-63
Poorly characterized	S	COG1302	Function unknown	UE46_00240	-	alkaline-shock protein	9.30996e-21
Poorly characterized	S	COG3708	Function unknown	UE46_00340	-	AraC family transcriptional regulator	2.21801e-28
Poorly characterized	S	COG4990	Function unknown	UE46_00365	-	hypothetical protein	3.02725e-50
Poorly characterized	S	COG3592	Function unknown	UE46_00555	-	hypothetical protein	3.37841e-34
Poorly characterized	S	COG3394	Function unknown	UE46_00590	-	PTS cellbiose transporter subunit IIC	3.33973e-78
Poorly characterized	S	COG1284	Function unknown	UE46_00950	-	membrane protein	1.8734e-43
Poorly characterized	S	COG0393	Function unknown	UE46_00970	-	hypothetical protein	2.65479e-38
Poorly characterized	S	COG1576	Function unknown	UE46_01015	-	hypothetical protein	9.50594e-68
Poorly characterized	S	COG3410	Function unknown	UE46_01150	-	GIY-YIG catalytic domain protein	5.32974e-48
Poorly characterized	S	COG0217	Function unknown	UE46_01170	-	hypothetical protein	2.90122e-105
Poorly characterized	S	COG3152	Function unknown	UE46_01205	-	hypothetical protein	1.00404e-23
Poorly characterized	S	COG1690	Function unknown	UE46_01235	-	tRNA-splicing ligase	3.16286e-110
Poorly characterized	S	COG2138	Function unknown	UE46_01290	-	hypothetical protein	4.8836e-27
Poorly characterized	S	COG3880	Function unknown	UE46_01495	-	hypothetical protein	2.72317e-33
Poorly characterized	S	COG1939	Function unknown	UE46_01570	-	ribonuclease III	2.84382e-51
Poorly characterized	S	COG4129	Function unknown	UE46_01640	-	membrane protein	1.65266e-76
Poorly characterized	S	COG4769	Function unknown	UE46_01685	-	heptaprenyl diphosphate synthase	1.1043e-56
Poorly characterized	S	COG5341	Function unknown	UE46_01690	-	hypothetical protein	5.05791e-39
Poorly characterized	S	COG4939	Function unknown	UE46_01700	-	FMN-binding protein	1.88708e-44
Poorly characterized	S	COG1814	Function unknown	UE46_01860	-	membrane protein	6.01406e-33
Poorly characterized	S	COG2427	Function unknown	UE46_02025	-	hypothetical protein	8.71141e-21
Poorly characterized	S	COG5658	Function unknown	UE46_02195	-	membrane protein	1.72171e-34
Poorly characterized	S	COG4506	Function unknown	UE46_02290	-	hypothetical protein	8.04619e-27
Poorly characterized	S	COG3584	Function unknown	UE46_02530	-	peptidase M23B	8.21194e-40
Poorly characterized	S	COG1739	Function unknown	UE46_02560	-	hypothetical protein	1.41907e-58
Poorly characterized	S	COG1307	Function unknown	UE46_02570	-	hypothetical protein	8.23701e-94
Poorly characterized	S	COG1284	Function unknown	UE46_02600	-	membrane protein	9.04058e-80
Poorly characterized	S	COG3883	Function unknown	UE46_02615	-	peptidase P60	2.62523e-40
Poorly characterized	S	COG4292	Function unknown	UE46_02690	-	hypothetical protein	1.82439e-35
Poorly characterized	S	COG4897	Function unknown	UE46_02705	-	hypothetical protein	3.74567e-22
Poorly characterized	S	COG3595	Function unknown	UE46_02720	-	hypothetical protein	6.07678e-32
Poorly characterized	S	COG3595	Function unknown	UE46_02725	-	phage-shock protein	9.00606e-31
Poorly characterized	S	COG1950	Function unknown	UE46_02735	-	membrane protein	6.25619e-22
Poorly characterized	S	COG1801	Function unknown	UE46_02780	-	hypothetical protein	1.18684e-68
Poorly characterized	S	COG4272	Function unknown	UE46_02795	-	membrane protein	7.51669e-24
Poorly characterized	S	COG4470	Function unknown	UE46_02810	-	hypothetical protein	9.24054e-43
Poorly characterized	S	COG4837	Function unknown	UE46_02835	-	disulfide oxidoreductase	4.98376e-46
Poorly characterized	S	COG4844	Function unknown	UE46_02840	-	hypothetical protein	2.15446e-38
Poorly characterized	S	COG1963	Function unknown	UE46_02870	-	membrane protein	2.76995e-58
Poorly characterized	S	COG0391	Function unknown	UE46_03130	-	hypothetical protein	2.36577e-91
Poorly characterized	S	COG1481	Function unknown	UE46_03135	-	sporulation regulator WhiA	1.35463e-122
Poorly characterized	S	COG2128	Function unknown	UE46_03305	-	alkylhydroperoxidase	6.86611e-27
Poorly characterized	S	COG3878	Function unknown	UE46_03395	-	hypothetical protein	4.09387e-78
Poorly characterized	S	COG3610	Function unknown	UE46_03555	-	membrane protein	2.98217e-30
Poorly characterized	S	COG2966	Function unknown	UE46_03560	-	membrane protein	5.30881e-66
Poorly characterized	S	COG4443	Function unknown	UE46_03565	-	seryl-tRNA synthetase	8.19772e-28
Poorly characterized	S	COG4898	Function unknown	UE46_03650	-	hypothetical protein	6.32109e-61
Poorly characterized	S	COG4687	Function unknown	UE46_03750	-	hypothetical protein	6.76817e-47
Poorly characterized	S	COG3708	Function unknown	UE46_03805	-	hypothetical protein	2.23922e-35
Poorly characterized	S	COG3786	Function unknown	UE46_03925	-	hypothetical protein	6.47001e-35
Poorly characterized	S	COG4864	Function unknown	UE46_03970	-	hypothetical protein	9.96119e-156
Poorly characterized	S	COG2855	Function unknown	UE46_04100	-	membrane protein	3.64463e-62
Poorly characterized	S	COG5523	Function unknown	UE46_04300	-	hypothetical protein	4.10318e-29
Poorly characterized	S	COG2322	Function unknown	UE46_04325	-	membrane protein	1.37882e-53
Poorly characterized	S	COG2363	Function unknown	UE46_04355	-	membrane protein	3.12948e-29
Poorly characterized	S	COG5646	Function unknown	UE46_04370	-	iron chaperone	2.00782e-42
Poorly characterized	S	COG3253	Function unknown	UE46_04385	-	heme peroxidase	4.793e-88
Poorly characterized	S	COG5294	Function unknown	UE46_04450	-	hypothetical protein	2.89914e-26
Poorly characterized	S	COG3223	Function unknown	UE46_04690	-	phosphate-starvation-inducible protein PsiE	2.48742e-34
Poorly characterized	S	COG3326	Function unknown	UE46_04760	-	membrane protein	4.42494e-24
Poorly characterized	S	COG1511	Function unknown	UE46_04885	-	hypothetical protein	1.19801e-125
Poorly characterized	S	COG4708	Function unknown	UE46_04895	-	membrane protein	4.02617e-33
Poorly characterized	S	COG3402	Function unknown	UE46_04910	-	hypothetical protein	4.19331e-47
Poorly characterized	S	COG3428	Function unknown	UE46_04915	-	membrane protein	1.91093e-117
Poorly characterized	S	COG3091	Function unknown	UE46_04995	-	hypothetical protein	1.36457e-48
Poorly characterized	S	COG3589	Function unknown	UE46_05010	-	outer surface protein	1.42996e-136
Poorly characterized	S	COG1649	Function unknown	UE46_05030	-	cell wall protein	1.38626e-60
Poorly characterized	S	COG5280	Function unknown	UE46_05365	-	hypothetical protein	2.23185e-30
Poorly characterized	S	COG0398	Function unknown	UE46_05505	-	hypothetical protein	8.05639e-27
Poorly characterized	S	COG1704	Function unknown	UE46_05540	-	membrane protein	1.95365e-80
Poorly characterized	S	COG4116	Function unknown	UE46_05570	-	adenylate cyclase	1.51748e-68
Poorly characterized	S	COG2357	Function unknown	UE46_05580	-	GTP pyrophosphokinase	1.56284e-92
Poorly characterized	S	COG2268	Function unknown	UE46_05640	-	membrane protein	3.70224e-83
Poorly characterized	S	COG2138	Function unknown	UE46_05810	-	hypothetical protein	1.49479e-31
Poorly characterized	S	COG4811	Function unknown	UE46_05835	-	membrane protein	9.50773e-56
Poorly characterized	S	COG3581	Function unknown	UE46_05880	-	2-hydroxyglutaryl-CoA dehydratase	9.93004e-158
Poorly characterized	S	COG4852	Function unknown	UE46_05885	-	membrane protein	4.60204e-31
Poorly characterized	S	COG3752	Function unknown	UE46_05895	-	steroid 5-alpha reductase	1.67734e-91
Poorly characterized	S	COG2353	Function unknown	UE46_05925	-	hypothetical protein	1.01043e-64
Poorly characterized	S	COG2357	Function unknown	UE46_05955	-	GTP pyrophosphokinase	6.67083e-83
Poorly characterized	S	COG2764	Function unknown	UE46_05990	-	3-demethylubiquinone-9 3-methyltransferase	4.83256e-31
Poorly characterized	S	COG3689	Function unknown	UE46_06000	-	hypothetical protein	2.13325e-103
Poorly characterized	S	COG0398	Function unknown	UE46_06125	-	hypothetical protein	7.06579e-37
Poorly characterized	S	COG4841	Function unknown	UE46_06235	-	hypothetical protein	1.14241e-35
Poorly characterized	S	COG4549	Function unknown	UE46_06345	-	hypothetical protein	1.44222e-40
Poorly characterized	S	COG2258	Function unknown	UE46_06355	-	sulfurase	4.38861e-68
Poorly characterized	S	COG2764	Function unknown	UE46_06360	-	glyoxalase	2.50151e-34
Poorly characterized	S	COG2340	Function unknown	UE46_06380	-	membrane protein	1.62176e-41
Poorly characterized	S	COG3679	Function unknown	UE46_06385	-	regulator	6.25626e-31
Poorly characterized	S	COG4471	Function unknown	UE46_06390	-	hypothetical protein	2.43122e-27
Poorly characterized	S	COG2001	Function unknown	UE46_06450	-	cell division protein MraZ	3.17014e-65
Poorly characterized	S	COG1799	Function unknown	UE46_06510	-	cell division protein SepF	1.77526e-44
Poorly characterized	S	COG2302	Function unknown	UE46_06515	-	RNA-binding protein S4	3.64201e-112
Poorly characterized	S	COG5506	Function unknown	UE46_06605	-	hypothetical protein	8.86391e-34
Poorly characterized	S	COG2764	Function unknown	UE46_06655	-	hypothetical protein	7.99741e-26
Poorly characterized	S	COG1354	Function unknown	UE46_06730	-	segregation and condensation protein A	8.84772e-54
Poorly characterized	S	COG3601	Function unknown	UE46_06760	-	riboflavin transporter FmnP	1.63239e-39
Poorly characterized	S	COG4955	Function unknown	UE46_06770	-	hypothetical protein	2.91719e-74
Poorly characterized	S	COG3177	Function unknown	UE46_06880	-	addiction module protein	3.54174e-36
Poorly characterized	S	COG5582	Function unknown	UE46_06890	-	hypothetical protein	7.048e-67
Poorly characterized	S	COG4347	Function unknown	UE46_06895	-	membrane protein	9.83121e-69
Poorly characterized	S	COG1284	Function unknown	UE46_06955	-	membrane protein	3.08723e-82
Poorly characterized	S	COG5353	Function unknown	UE46_07015	-	peptidase	1.89846e-45
Poorly characterized	S	COG4474	Function unknown	UE46_07060	-	hypothetical protein	9.09343e-77
Poorly characterized	S	COG1806	Function unknown	UE46_07155	-	phosphotransferase	7.82891e-100
Poorly characterized	S	COG4292	Function unknown	UE46_07165	-	low temperature requirement protein A	7.27812e-54
Poorly characterized	S	COG1307	Function unknown	UE46_07175	-	DegV domain-containing protein	1.84296e-81
Poorly characterized	S	COG4698	Function unknown	UE46_07185	-	hypothetical protein	2.75138e-51
Poorly characterized	S	COG4479	Function unknown	UE46_07205	-	hypothetical protein	4.42483e-25
Poorly characterized	S	COG1937	Function unknown	UE46_07225	-	transcriptional regulator	1.64129e-30
Poorly characterized	S	COG1561	Function unknown	UE46_07410	-	hypothetical protein	1.77745e-90
Poorly characterized	S	COG1359	Function unknown	UE46_07450	-	hypothetical protein	3.05629e-25
Poorly characterized	S	COG2815	Function unknown	UE46_07495	-	serine/threonine protein kinase	2.91691e-59
Poorly characterized	S	COG1302	Function unknown	UE46_07535	-	hypothetical protein	3.94638e-36
[truncated: 95 more rows]
