# Supplementary material for: Complete Circular Genome Sequence and Temperature Independent Adaptation to Anaerobiosis of Listeria weihenstephanensis DSM 24698
Source: Front Microbiol. 2017 Sep 1;8:1672. doi: 10.3389/fmicb.2017.01672 (PMC5585140; doi:10.3389/fmicb.2017.01672)
Supplement: Supplementary file 3 [file Table3.XLSX]

## Sheet: Table S3
Table S3: Predicted non-coding RNAs in L. weihenstephanensis.
Long non-coding RNAs > 200 bases are highlighted in yellow.
from position	to position	strand	length
3536	3548	+	13
21844	21894	+	51
48476	48559	+	84
75167	75251	+	85
75393	75404	+	12
77670	77682	+	13
85271	85293	+	23
99697	99754	-	58
104106	104157	+	52
111129	111179	+	51
114921	114956	+	36
130503	130567	+	65
133919	133969	+	51
145679	145711	+	33
148664	148717	+	54
220661	220692	+	32
260669	260694	+	26
262530	262543	+	14
264375	264399	+	25
264966	265048	+	83
270305	270375	-	71
289382	289547	+	166
289599	289823	+	225
289922	290068	+	147
307033	307085	+	53
340438	340488	+	51
348076	348088	+	13
348813	348901	+	89
368474	368489	+	16
369815	369832	+	18
381326	381358	+	33
383337	383353	+	17
383641	383668	+	28
384440	384464	+	25
390493	390504	+	12
393063	393145	+	83
425808	426192	-	385
440344	440452	-	109
461860	461910	-	51
526759	527014	+	256
556059	556109	+	51
578040	578090	+	51
586572	586620	+	49
617289	617337	+	49
617513	617624	+	112
617732	617762	+	31
654068	654139	+	72
655389	655458	+	70
670030	670108	+	79
672411	672436	+	26
678100	678166	+	67
689550	689584	+	35
689725	690098	+	374
692054	692099	-	46
733480	733542	+	63
907400	907421	+	22
919568	919598	-	31
932256	932278	+	23
945904	945930	+	27
947058	947709	-	652
988434	988523	+	90
992059	992069	-	11
1011804	1011829	+	26
1018526	1018660	+	135
1018715	1018765	+	51
1024202	1024214	+	13
1040919	1040941	+	23
1046280	1046303	+	24
1046367	1046466	+	100
1093682	1093726	+	45
1117473	1117523	+	51
1149385	1149427	-	43
1159343	1159395	+	53
1172666	1172688	+	23
1174152	1174202	+	51
1191041	1191091	+	51
1206646	1206660	-	15
1212395	1212445	+	51
1318125	1318175	+	51
1322593	1322629	+	37
1339960	1339970	+	11
1341132	1341145	+	14
1342496	1342529	+	34
1343713	1343731	+	19
1347828	1347886	+	59
1349801	1349851	+	51
1393291	1393319	+	29
1405376	1405447	+	72
1419574	1419670	+	97
1453928	1453950	+	23
1456796	1456822	+	27
1472811	1472861	-	51
1503946	1503996	+	51
1507342	1507428	+	87
1559461	1559511	+	51
1585650	1585663	+	14
1586453	1586561	+	109
1587476	1587507	+	32
1622371	1622438	+	68
1630394	1630444	+	51
1631782	1631815	+	34
1670936	1670991	+	56
1688698	1688748	+	51
1700181	1700230	+	50
1701078	1701093	+	16
1715538	1715624	-	87
1737538	1737597	-	60
1742976	1743011	+	36
1800928	1800973	-	46
1819763	1819821	-	59
1821224	1821274	-	51
1830995	1831014	-	20
1831189	1831239	-	51
1831701	1831751	-	51
1832440	1832761	-	322
1832842	1832892	+	51
1836114	1836164	-	51
1876482	1876618	-	137
1884692	1884746	-	55
1886571	1886624	-	54
1887752	1887846	-	95
1908929	1909004	-	76
1912489	1912509	+	21
1936328	1936547	-	220
1944754	1944815	-	62
1949526	1949576	-	51
1949667	1949717	-	51
1982846	1982896	-	51
1982991	1983061	-	71
1991211	1991353	-	143
2043011	2043054	+	44
2061689	2061743	+	55
2064503	2064561	-	59
2064617	2064640	-	24
2077956	2077981	-	26
2104129	2104228	-	100
2127237	2127287	+	51
2203193	2203225	-	33
2306265	2306315	-	51
2343071	2343121	-	51
2407918	2407941	-	24
2433629	2433699	-	71
2442001	2442039	-	39
2442282	2442490	-	209
2442551	2442676	-	126
2442857	2442945	-	89
2446748	2446808	+	61
2450829	2450864	-	36
2455004	2455117	-	114
2457440	2457473	-	34
2462191	2462208	-	18
2473946	2474034	+	89
2482171	2482207	-	37
2484961	2485005	-	45
2518806	2518860	+	55
2527638	2527656	+	19
2559791	2559841	-	51
2589810	2589826	+	17
2599984	2600085	-	102
2607924	2608000	-	77
2608466	2608498	-	33
2635245	2635295	-	51
2680965	2680995	-	31
2684079	2684095	+	17
2689525	2689629	-	105
2699085	2699119	-	35
2700858	2700875	-	18
2701136	2701173	-	38
2703760	2703778	+	19
2707588	2707604	-	17
2708889	2708943	-	55
2720464	2720571	+	108
2757805	2757835	+	31
2763403	2763453	+	51
2776594	2776617	+	24
2778459	2778666	-	208
2780044	2780071	-	28
2792391	2792441	-	51
2812952	2812969	-	18
2824319	2824370	-	52
2824459	2824509	+	51
2837305	2837501	+	197
2866696	2866714	-	19
2893519	2893554	+	36
2985816	2985841	-	26
2996850	2996897	-	48
2997012	2997062	-	51
3008644	3008725	-	82
3053221	3053271	-	51
3094685	3094753	-	69
3097786	3097821	+	36
3099498	3099807	-	310
3108053	3108158	-	106
3108264	3108290	-	27
3108878	3108992	-	115
3131633	3131683	-	51
3132452	3132480	+	29
3154345	3154431	-	87
3195902	3195937	-	36
3201552	3201649	-	98
3206524	3206581	-	58
3206864	3206909	-	46
3221883	3222043	+	161
3266549	3266598	-	50
3267546	3267572	-	27
3268212	3268253	-	42
3268925	3268939	-	15
3339428	3339478	-	51
3358102	3358131	+	30
3406205	3406281	-	77
