# Supplementary material for: Complete Circular Genome Sequence and Temperature Independent Adaptation to Anaerobiosis of Listeria weihenstephanensis DSM 24698
Source: Front Microbiol. 2017 Sep 1;8:1672. doi: 10.3389/fmicb.2017.01672 (PMC5585140; doi:10.3389/fmicb.2017.01672)
Supplement: Supplementary file 4 [file Table4.XLSX]

## Sheet: Table S4a upregulated genes
Table S4a: Anaerobically upregulated genes at 18°C and 34°C.
Shown are the log2FC, the p-value, the FDR and the normalized raw data (number of reads) for the regulated genes.
Results for significantly regulated genes are depicted in black.
Results for genes showing no significant regulation at one of the tow investigated temperatures are depicted in grey for the respective temperature.
A p-value of 0.000 or a FDR of 0.000 indicate that the true value was even smaller.
* Functional abbreviation was not revealed by automated annotation but by BLAST analysis and literature research.
COG ID	gene tag	log2FC 18°C	p-value 18°C	FDR 18°C	normalized number of reads	normalized number of reads	log2FC 34°C	p-value 34°C	FDR 34°C	normalized number of reads	normalized number of reads	abbreviation	product
Energy production and conversion (C)					18°C aerobic	18°C anaerobic				34°C aerobic	34°C anaerobic
COG1251	UE46_01300	8.95864	3.71571e-20	3.52249e-17	7.29103	3430	7.69172	5.3129e-17	2.52186e-14	11.4575	2174.1	nirB*	nitrite reductase
COG1882	UE46_08310	2.76519	7.47119e-05	0.00732692	1243.99	7858	2.2783	0.000881105	0.0533912	1767.89	7783.08	pflB*	formate acetyltransferase
COG2181	UE46_11965	10.8806	2.39382e-18	1.3616e-15	0.347192	835	9.31687	4.48791e-18	3.60506e-15	1.90958	1180.91	narI*	nitrate reductase
COG2180	UE46_11970	9.67766	1.36454e-17	6.38225e-15	1.04158	891	9.33745	5.06329e-18	3.60506e-15	1.52766	973.662	narJ*	nitrate reductase
COG1140	UE46_11975	10.2579	2.80392e-21	3.98718e-18	2.08315	2517	10.0397	1.34222e-21	1.91132e-18	2.67341	2678.68	narH*	nitrate reductase
COG5013	UE46_11980	10.9048	9.23128e-24	2.62537e-20	2.77753	5178	9.26579	1.15204e-21	1.91132e-18	9.92979	5620.08	narG*	nitrate reductase
COG1017	UE46_14170	3.04216	2.9331e-05	0.0033367	55.5507	426	1.99061	0.00437487	0.212623	85.549	308.874	-	hypothetical protein
Amino acid transport and metabolism (E)
COG0686	UE46_03355	2.90998	0.00196944	0.101371	5.90226	42	0.997034	0.395441	1	8.02022	14.6449	-	alanine dehydrogenase
Nucleotide transport and metabolism (F)
COG1328	UE46_00920	2.95965	8.52478e-05	0.00808149	25.345	184	2.4849	0.00046031	0.0312134	87.0767	442.896	nrdD*	ribonucleoside-triphosphate reductase
Carbohydrate transport and metabolism (G)
COG1455	UE46_00255	-1.20964	0.442579	1	7.63822	3	2.92113	0.00383276	0.198467	3.43724	24.4081	-	PTS cellobiose transporter subunit IIC
COG2723	UE46_00260	-1.1138	0.13955	1	67.7024	29	2.24419	0.00353938	0.18667	19.0958	82.5438	-	aryl-phospho-beta-D-glucosidase
COG3716	UE46_03745	0.744425	0.258929	1	1391.54	2166	1.90539	0.00499592	0.233558	619.466	2106.2	-	PTS system mannose family transporter subunit IID
Coenzyme transport and metabolism (H)
COG2896	UE46_11925	2.3131	0.000931945	0.0552177	129.85	600	1.47258	0.0330227	0.913094	113.047	284.909	-	molybdenum cofactor biosynthesis protein MoeA
COG0315	UE46_11930	2.42059	0.000628016	0.0405927	87.1452	434	1.73566	0.0128859	0.482882	79.0564	239.2	moaC	molybdenum cofactor biosynthesis protein MoaC
COG0314	UE46_11940	3.02431	3.0743e-05	0.00336281	61.8002	468	1.6145	0.0189846	0.663807	112.665	313.311	-	molybdenum cofactor biosynthesis protein E
COG1763	UE46_11945	2.38455	0.00110326	0.061523	35.7608	174	1.443	0.0448505	1	48.1213	118.934	-	molybdopterin-guanine dinucleotide biosynthesis protein B
COG0303	UE46_11950	2.55122	0.000331875	0.0262181	81.2429	443	1.29685	0.0605634	1	95.8607	213.904	-	molybdopterin biosynthesis protein MoeA
Lipid transport and metabolism (I)
COG0365	UE46_01145	2.11775	0.00264309	0.121241	76.035	307	0.897378	0.191485	1	115.72	195.709	-	acetate--CoA ligase
Transcription (K)
COG2197*	UE46_01325	5.40359	2.55655e-11	7.27082e-09	36.108	1425	4.48723	5.90084e-09	1.40047e-06	55.7596	1137.42	-	LuxR family transcriptional regulator
Posttranslational modification, protein turnover, chaperones (O)
COG0602	UE46_00925	2.60882	0.00349079	0.152735	6.59665	38	2.81274	0.000267007	0.0211232	18.3319	117.603	nrdG*	ribonucleoside-triphosphate reductase activating protein
COG1180	UE46_08305	2.45762	0.000413292	0.0317676	261.088	1333	2.33847	0.000723061	0.0447669	312.789	1436.08	pflC*	pyruvate formate lyase-activating protein
Inorganic ion transport and metabolism (P)
COG2146*	UE46_01305	12.4827	1.57088e-17	6.38225e-15	0	689	8.83253	2.02547e-15	8.24077e-13	1.14575	528.103	nirD*	nitrite reductase
COG2807	UE46_06275	2.20457	0.00368997	0.159004	24.6506	106	1.23207	0.0847173	1	44.6841	95.4135	-	transporter
COG0725	UE46_11955	2.14619	0.00261114	0.121241	62.1473	256	1.14635	0.107264	1	59.5788	119.822	-	molybdate ABC transporter substrate-binding protein
COG2223	UE46_11960	9.95804	1.55124e-19	1.10293e-16	1.38877	1403	8.57947	1.1942e-17	6.80215e-15	3.43724	1238.6	-	MFS transporter
COG2116	UE46_12600	2.39865	0.00124016	0.0665477	31.9417	157	1.70415	0.0243599	0.749019	29.0256	86.0941	-	formate/nitrite transporter
General function prediction only (R)
COG2146*	UE46_01305	12.4827	1.57088e-17	6.38225e-15	0	689	8.83253	2.02547e-15	8.24077e-13	1.14575	528.103	nirD*	nitrite reductase
COG2514	UE46_04270	2.5402	0.000486395	0.0354695	46.5237	252	1.18124	0.0848284	1	125.65	258.726	-	hypothetical protein
COG2070	UE46_12565	1.83751	0.00760466	0.280879	158.319	526	1.2745	0.0575713	1	294.457	646.593	-	2-nitropropane dioxygenase
Function unknown (S)
COG3581	UE46_05880	2.39232	0.000619522	0.0405927	144.432	705	1.81522	0.00781953	0.327106	210.435	672.333	-	2-hydroxyglutaryl-CoA dehydratase
Signal transduction mechanisms (T)
COG4585	UE46_01320	5.16209	6.55613e-11	1.69506e-08	61.8002	2060	4.02275	7.38552e-08	1.31462e-05	101.208	1494.66	-	hypothetical protein
COG2197*	UE46_01325	5.40359	2.55655e-11	7.27082e-09	36.108	1425	4.48723	5.90084e-09	1.40047e-06	55.7596	1137.42	-	LuxR family transcriptional regulator
COG0664	UE46_04730	3.4865	1.39125e-05	0.0017985	12.8461	135	0.685284	0.542974	1	5.72873	8.43189	-	Crp/Fnr family transcriptional regulator
Defense mechanisms (V)
COG2367	UE46_14290	0.0221338	1	1	20.1371	19	2.66375	0.000387169	0.0275664	25.5883	147.78	-	beta-lactamase
No assignment
	UE46_01315	5.26065	1.7728e-10	4.20154e-08	19.4427	697	4.15143	8.32976e-08	1.39548e-05	29.7894	482.393	-	hypothetical protein
	UE46_01330	2.42768	0.00052339	0.0361382	150.334	752	2.61275	0.000222089	0.0180717	115.338	640.824	-	membrane protein
	UE46_02500	1.51164	0.0414423	0.892931	31.2473	83	2.14356	0.00627176	0.283523	18.7138	75.4433	-	membrane protein
	UE46_03660	2.02071	0.0047958	0.200577	47.9125	181	1.9142	0.00760179	0.323133	52.3224	179.289	-	hypothetical protein
	UE46_03665	1.9908	0.0103227	0.362441	20.4843	76	2.32369	0.00393764	0.200257	12.9851	59.467	-	hypothetical protein
	UE46_04720	8.10758	5.22249e-13	1.65031e-10	1.04158	300	3.08109	1	1	0	0.887568	-	hypothetical protein
	UE46_04725	7.18365	3.58269e-14	1.27364e-11	4.51349	627	3.99322	0.52381	1	0	1.77514	-	multidrug MFS transporter
	UE46_11095	2.46376	0.0396963	0.888094	2.43034	13	3.20461	0.00141891	0.0777815	3.43724	29.7335	-	hypothetical protein
	UE46_11935	2.341	0.00116771	0.0638646	51.7316	244	1.58335	0.0243825	0.749019	62.2522	169.525	-	molybdenum cofactor biosynthesis protein D
	UE46_14360	1.91191	0.00820523	0.29598	36.8023	129	1.09728	0.122939	1	63.016	122.484	-	hypothetical protein

## Sheet: Table S4b downregulated genes
Table S4b: Anaerobically downregulated genes at 18°C and 34°C.
Shown are the log2FC, the p-value, the FDR and the normalized raw data (number of reads) for the regulated genes.
Results for significantly regulated genes are depicted in black.
Results for genes showing no significant regulation at one of the tow investigated temperatures are depicted in grey for the respective temperature.
A p-value of 0.000 or a FDR of 0.000 indicate that the true value was even smaller.
* Functional abbreviation was not revealed by automated annotation but by BLAST analysis and literature research.
COG ID	gene tag	log2FC 18°C	p-value 18°C	FDR 18°C	normalized number of reads	normalized number of reads	log2FC 34°C	p-value 34°C	FDR 34°C	normalized number of reads	normalized number of reads	abbreviation	product
Energy production and conversion (C)					18°C aerobic	18°C anaerobic				34°C aerobic	34°C anaerobic
COG1249	UE46_11885	-2.42513	0.000440511	0.0329688	4885.34	845	-2.36119	0.000596314	0.03774	5171.51	913.307	pdhD*	dihydrolipoamide dehydrogenase
COG0508	UE46_11890	-2.39833	0.000506962	0.036045	3524.34	621	-2.45942	0.000374477	0.0273464	3822.59	630.617	pdhC*	dihydrolipoamide acetyltransferase
COG0022	UE46_11895	-2.30027	0.000837701	0.0506898	2370.28	447	-2.39919	0.00051573	0.0333818	2706.63	465.529	pdhB*	2-oxoisovalerate dehydrogenase
COG1071	UE46_11900	-2.24844	0.00107368	0.0613405	2174.12	425	-2.2654	0.000989553	0.056365	2311.73	436.24	pdhA*	pyruvate dehydrogenase
COG2141	UE46_14330	-5.29175	1.15472e-08	2.34573e-06	173.596	4	-3.14317	8.64678e-05	0.00724295	143.6	14.6449	-	monooxygenase
COG2141	UE46_14335	-4.13849	2.49918e-05	0.00296153	59.0226	3	-2.62867	0.00142017	0.0777815	67.2171	9.76325	-	alkane 1-monooxygenase
Cell cycle control, cell division, chromosome partitioning (D)
COG1077	UE46_10635	-2.52511	0.00666491	0.263264	31.5945	5	-1.54414	0.183672	1	14.5128	4.43784	-	rod-share determining protein MreBH
Amino acid transport and metabolism (E)
COG0112	UE46_02440	-2.41415	0.000728445	0.0460377	333.304	58	-1.71381	0.0228544	0.748153	98.1522	27.0708	-	serine hydroxymethyltransferase
COG1003	UE46_08605	-2.77382	0.00079624	0.0492284	67.008	9	-1.01966	0.164013	1	89.3682	39.9405	gcvPB*	glycine dehydrogenase
COG0403	UE46_08610	-2.42866	0.0024421	0.115756	87.4923	15	-0.985834	0.179956	1	98.916	45.266	gcvPA*	glycine dehydrogenase
COG0404	UE46_08615	-2.55635	0.00666491	0.263264	32.2888	5	-1.08814	0.170178	1	42.7745	18.1951	gcvT*	hypothetical protein
COG0493*	UE46_10730	-2.14719	0.00697431	0.269057	76.7294	16	-3.68898	5.61948e-06	0.000615549	184.465	12.8697	gltD*	glutamate synthase
COG0069	UE46_10735	-2.03682	0.0051447	0.212051	177.068	40	-3.83715	6.37027e-07	9.33003e-05	407.122	25.7395	gltB*	glutamate synthase
COG0137	UE46_12555	-2.96851	0.000243875	0.0203994	110.407	13	-4.41721	6.55198e-07	9.33003e-05	148.947	6.21297	-	argininosuccinate synthase
COG0165	UE46_12560	-1.55213	0.0407163	0.890747	79.1597	25	-4.19313	3.60713e-06	0.000410924	109.61	5.32541	-	argininosuccinate lyase
COG0765	UE46_13335	-1.36956	0.0616897	1	108.671	39	-2.77926	0.000300459	0.0231272	145.128	19.0827	-	ABC transporter permease
COG1126	UE46_13340	-1.18413	0.0918681	1	139.571	57	-2.5077	0.000948098	0.0557423	142.454	22.633	glnQ	glutamine ABC transporter ATP-binding protein
COG1126	UE46_14305	-4.11324	2.48486e-06	0.000371944	113.879	6	-3.59876	5.42398e-05	0.00479657	84.4033	6.21297	-	amino acid ABC transporter ATP-binding protein
COG0765	UE46_14310	-4.89773	3.92242e-07	6.19743e-05	99.9913	3	-3.0143	0.000367677	0.0273464	76.0011	8.43189	-	cysteine ABC transporter permease
COG0765	UE46_14315	-4.66021	2.08275e-07	3.94889e-05	139.224	5	-4.05226	2.9859e-06	0.000369732	123.741	6.65676	-	cysteine ABC transporter permease
COG0834*	UE46_14320	-5.96061	5.44554e-09	1.19132e-06	142.001	2	-3.46928	2.47052e-05	0.00242622	136.726	11.0946	-	L-cystine-binding protein TcyJ
Carbohydrate transport and metabolism (G)
COG3469	UE46_00575	-2.84225	0.00728936	0.276412	23.9562	3	-0.791204	0.394949	1	18.7138	9.76325	-	chitinase
COG1299	UE46_13455	-0.342684	0.606713	1	518.705	380	-6.72166	3.72056e-14	1.32452e-11	1149.18	9.76325	-	PTS fructose transporter subunit IIC
COG1105	UE46_13460	-0.161521	0.812668	1	260.047	216	-6.20113	3.59033e-11	1.02253e-08	369.312	4.43784	-	phosphofructokinase
COG1349*	UE46_13465	0.591662	0.37827	1	226.369	317	-6.12589	1.54615e-10	4.00313e-08	282.235	3.55027	-	DeoR faimly transcriptional regulator
COG1472	UE46_14550	-7.7682	4.53239e-05	0.00477411	28.1225	0	-1.16554	0.124131	1	72.5639	29.2897	-	glycosyl hydrolase family 3
COG0580	UE46_16115	-1.3319	0.0468261	0.962348	1211.35	447	-2.47153	0.000476661	0.0315705	491.525	80.3249	-	porin
Coenzyme transport and metabolism (H)
COG1120*	UE46_06690	-0.386438	0.609731	1	50.69	36	-3.54027	5.55783e-05	0.00479657	92.4235	7.10054	fecE	iron-dicitrate transporter ATP-binding subunit
COG0352	UE46_15265	-4.4875	0.285714	1	2.77753	0	-2.10451	0.00529952	0.243436	116.102	24.4081	-	thiamine-phosphate pyrophosphorylase
Transcription (K)
COG1349*	UE46_13465	0.591662	0.37827	1	226.369	317	-6.12589	1.54615e-10	4.00313e-08	282.235	3.55027	-	DeoR faimly transcriptional regulator
COG0819	UE46_15280	-3.84751	0.52381	1	1.73596	0	-2.08172	0.00440476	0.212623	172.244	36.8341	-	hypothetical protein
Posttranslational modification, protein turnover, chaperones (O)
COG0694	UE46_02830	-0.508707	0.506136	1	62.8417	41	-2.28481	0.00418878	0.209292	76.765	14.2011	-	nitrogen fixation protein NifU
COG0492	UE46_06685	-0.982429	0.167349	1	112.837	53	-3.71967	3.30978e-06	0.00039276	207.762	14.2011	-	thioredoxin reductase
Inorganic ion transport and metabolism (P)
COG0753	UE46_00145	-2.25711	0.00107842	0.0613405	1153.02	224	-0.643173	0.332841	1	693.558	402.956	cat*	catalase
COG4606	UE46_03370	-7.714	5.79138e-05	0.00588239	27.081	0	-8.46594	1.4456e-06	0.00018714	46.2117	0	-	iron ABC transporter permease
COG4605	UE46_03375	-4.74859	0.000127312	0.0116798	32.2888	1	-6.38875	4.37291e-08	8.89575e-06	92.8054	0.887568	-	iron ABC transporter permease
COG4604	UE46_03380	-3.14165	0.00208845	0.104055	29.5113	3	-6.4582	3.01324e-08	6.60132e-06	97.3884	0.887568	-	iron ABC transporter ATP-binding protein
COG4607	UE46_03385	-4.1538	2.82806e-07	5.02687e-05	289.558	15	-5.84036	2.01728e-11	6.38358e-09	595.788	9.31946	-	ABC transporter
COG0370	UE46_04405	-1.40968	0.0588678	1	77.4238	27	-5.40617	4.95107e-08	9.40044e-06	129.851	2.6627	-	ferrous iron transporter B
COG1120*	UE46_06690	-0.386438	0.609731	1	50.69	36	-3.54027	5.55783e-05	0.00479657	92.4235	7.10054	fecE	iron-dicitrate transporter ATP-binding subunit
COG0614	UE46_06695	-3.70459	2.23754e-05	0.00276677	85.7564	6	-3.94144	1.43463e-05	0.00145923	92.0416	5.32541	-	hypothetical protein
COG0614	UE46_13905	-2.03355	0.00339209	0.152735	489.541	111	-3.76536	1.16389e-06	0.000157845	367.402	24.4081	-	ABC transporter substrate-binding protein
General function prediction only (R)
COG2409	UE46_03225	-2.33027	0.00396363	0.168247	60.0642	11	-1.07411	0.196191	1	45.4479	19.5265	-	membrane protein
COG3641	UE46_04530	-0.505701	0.527962	1	41.3158	27	-3.15124	4.73329e-05	0.00434852	200.887	20.4141	-	membrane protein
COG2071	UE46_04685	-3.02822	0.000312634	0.0254037	71.1743	8	-1.04323	0.162823	1	73.7096	32.3962	-	hypothetical protein
COG1461	UE46_05890	-4.04578	3.60713e-06	0.000512934	108.671	6	-3.34224	0.000436421	0.0303153	50.7947	4.43784	-	hypothetical protein
COG1054	UE46_08435	-0.873081	0.194702	1	406.214	206	-2.3097	0.000959049	0.0557423	589.677	107.839	-	sulfurtransferase
COG0493*	UE46_10730	-2.14719	0.00697431	0.269057	76.7294	16	-3.68898	5.61948e-06	0.000615549	184.465	12.8697	gltD*	glutamate synthase
COG0673	UE46_12770	-6.48234	0.00614931	0.249838	11.4573	0	-1.96543	0.0999758	1	9.92979	2.21892	-	oxidoreductase
COG2151	UE46_13400	-0.920021	0.170496	1	521.482	256	-1.92773	0.00500248	0.233558	739.006	176.182	-	DNA methyltransferase
COG0431	UE46_14345	-7.40752	0.00021796	0.0187842	21.8731	0	-2.50697	0.0295884	0.83279	14.5128	2.21892	-	hypothetical protein
COG4814	UE46_14475	-2.629	0.00349079	0.152735	40.6214	6	-0.886822	0.287651	1	36.2819	17.7514	-	hypothetical protein
Function unknown (S)
COG4852	UE46_05885	-3.30643	0.000533686	0.0361382	43.7462	4	-2.95748	0.00728936	0.321368	23.6787	2.6627	-	membrane protein
COG3752	UE46_05895	-3.73014	0.000180606	0.0160513	44.4406	3	-2.85822	0.0279694	0.809038	11.4575	1.33135	-	steroid 5-alpha reductase
Signal transduction mechanisms (T)
COG0834*	UE46_14320	-5.96061	5.44554e-09	1.19132e-06	142.001	2	-3.46928	2.47052e-05	0.00242622	136.726	11.0946	-	L-cystine-binding protein TcyJ
Defense mechanisms (V)
COG1132	UE46_04105	-1.94964	0.00700077	0.269057	179.151	43	-2.50377	0.00164175	0.0882208	89.3682	14.2011	-	multidrug ABC transporter permease
No assignment
	UE46_00135	-3.67527	0.00744743	0.278691	15.2764	1	-2.01161	0.0480368	1	24.0607	5.32541	-	hypothetical protein
	UE46_00985	-3.83546	5.1444e-06	0.000696699	124.642	8	-2.56515	0.0536329	1	12.2213	1.77514	-	hypothetical protein
	UE46_04410	-1.65813	0.0497416	0.962348	44.4406	13	-4.85786	1.13841e-05	0.00120081	46.2117	1.33135	-	iron transporter FeoA
	UE46_04715	-2.52332	0.00212207	0.104055	62.4945	10	-0.193091	0.79915	1	62.6341	49.7038	-	hypothetical protein
	UE46_05900	-2.6164	0.00194868	0.101371	53.4675	8	-1.71008	0.0668461	1	27.4979	7.54433	-	hypothetical protein
	UE46_13890	-2.03858	0.0148213	0.470772	53.4675	12	-6.01912	3.58275e-07	5.66871e-05	71.8001	0.887568	-	hypothetical protein
	UE46_14300	-2.1977	0.00822166	0.29598	59.717	12	-1.59414	0.0412252	1	51.9405	15.5324	-	MarR family transcriptional regulator
	UE46_14325	-5.90668	3.18927e-07	5.33545e-05	72.2159	1	-4.22744	3.24175e-05	0.0030775	57.2873	2.6627	-	GCN5 family acetyltransferase
	UE46_14340	-6.86045	0.00199604	0.101371	14.9292	0	-2.29336	0.06403	1	14.8947	2.6627	-	glutaredoxin
	UE46_15700	-4.04596	0.00229484	0.110619	19.7899	1	-0.799606	0.580436	1	10.3117	5.32541	-	cell surface protein
